# Supplementary material for: A Comparative Study of Cluster Detection Algorithms in Protein–Protein Interaction for Drug Target Discovery and Drug Repurposing
Source: Front Pharmacol. 2019 Feb 19;10:109. doi: 10.3389/fphar.2019.00109 (PMC6389713; doi:10.3389/fphar.2019.00109)
Supplement: Supplementary file 2 [file Table_4.xlsx]

## Sheet: CW
Table 4S. The adjusted p-values of these processes associated with the clusters.
	Adjusted.p.value	BP_GO	Clusters
1	1.1487e-106	GO_ACTIN_FILAMENT_BASED_PROCESS	cw.1
2	8.09866e-67	GO_BIOLOGICAL_ADHESION	cw.1
3	1.22629e-76	GO_CELL_MOTILITY	cw.1
4	9.68633e-63	GO_CYTOSKELETON_ORGANIZATION	cw.1
5	1.7489e-61	GO_ENDOCYTOSIS	cw.1
6	1.72048e-72	GO_ENZYME_LINKED_RECEPTOR_PROTEIN_SIGNALING_PATHWAY	cw.1
7	1.80981e-69	GO_INTRACELLULAR_SIGNAL_TRANSDUCTION	cw.1
8	2.11965e-88	GO_LOCOMOTION	cw.1
9	1.75074e-104	GO_MOVEMENT_OF_CELL_OR_SUBCELLULAR_COMPONENT	cw.1
10	2.21768e-103	GO_POSITIVE_REGULATION_OF_CATALYTIC_ACTIVITY	cw.1
11	3.95222e-107	GO_POSITIVE_REGULATION_OF_HYDROLASE_ACTIVITY	cw.1
12	9.26073e-95	GO_POSITIVE_REGULATION_OF_MOLECULAR_FUNCTION	cw.1
13	4.53364e-64	GO_REGULATION_OF_ACTIN_FILAMENT_BASED_PROCESS	cw.1
14	9.58921e-56	GO_REGULATION_OF_ANATOMICAL_STRUCTURE_SIZE	cw.1
15	9.19418e-72	GO_REGULATION_OF_CELLULAR_COMPONENT_MOVEMENT	cw.1
16	1.51053e-127	GO_REGULATION_OF_GTPASE_ACTIVITY	cw.1
17	6.71247e-108	GO_REGULATION_OF_HYDROLASE_ACTIVITY	cw.1
18	1.89764e-84	GO_REGULATION_OF_INTRACELLULAR_SIGNAL_TRANSDUCTION	cw.1
19	9.44244e-99	GO_REGULATION_OF_SMALL_GTPASE_MEDIATED_SIGNAL_TRANSDUCTION	cw.1
20	1.30778e-72	GO_TRANSMEMBRANE_RECEPTOR_PROTEIN_TYROSINE_KINASE_SIGNALING_PATHWAY	cw.1
21	4.01478e-28	GO_CELLULAR_MACROMOLECULE_LOCALIZATION	cw.3
22	1.48324e-46	GO_ESTABLISHMENT_OF_LOCALIZATION_IN_CELL	cw.3
23	1.10642e-45	GO_ESTABLISHMENT_OF_PROTEIN_LOCALIZATION	cw.3
24	2.78499e-26	GO_EXOCYTOSIS	cw.3
25	1.98056e-29	GO_GOLGI_VESICLE_TRANSPORT	cw.3
26	9.71403e-23	GO_INTRACELLULAR_PROTEIN_TRANSPORT	cw.3
27	3.81704e-14	GO_MEMBRANE_DOCKING	cw.3
28	6.99415e-50	GO_PROTEIN_LOCALIZATION	cw.3
29	9.80755e-14	GO_REGULATED_EXOCYTOSIS	cw.3
30	9.191e-16	GO_REGULATION_OF_EXOCYTOSIS	cw.3
31	1.86995e-13	GO_REGULATION_OF_SECRETION	cw.3
32	7.44664e-17	GO_REGULATION_OF_TRANSPORT	cw.3
33	1.05789e-25	GO_REGULATION_OF_VESICLE_MEDIATED_TRANSPORT	cw.3
34	1.31291e-26	GO_RETROGRADE_VESICLE_MEDIATED_TRANSPORT_GOLGI_TO_ER	cw.3
35	2.46899e-22	GO_SECRETION	cw.3
36	1.46043e-22	GO_SECRETION_BY_CELL	cw.3
37	1.93849e-14	GO_SMALL_GTPASE_MEDIATED_SIGNAL_TRANSDUCTION	cw.3
38	1.87583e-15	GO_VACUOLAR_TRANSPORT	cw.3
39	1.03996e-13	GO_VESICLE_DOCKING	cw.3
40	8.58986e-58	GO_VESICLE_MEDIATED_TRANSPORT	cw.3
41	1.35642e-77	GO_CELLULAR_RESPONSE_TO_ORGANIC_SUBSTANCE	cw.4
42	3.99412e-82	GO_NEGATIVE_REGULATION_OF_CELL_COMMUNICATION	cw.4
43	3.69722e-122	GO_NEGATIVE_REGULATION_OF_GENE_EXPRESSION	cw.4
44	1.75419e-122	GO_NEGATIVE_REGULATION_OF_NITROGEN_COMPOUND_METABOLIC_PROCESS	cw.4
45	1.08918e-88	GO_NEGATIVE_REGULATION_OF_PROTEIN_METABOLIC_PROCESS	cw.4
46	3.33799e-82	GO_NEGATIVE_REGULATION_OF_RESPONSE_TO_STIMULUS	cw.4
47	1.05184e-93	GO_NEGATIVE_REGULATION_OF_TRANSCRIPTION_FROM_RNA_POLYMERASE_II_PROMOTER	cw.4
48	1.52295e-117	GO_POSITIVE_REGULATION_OF_BIOSYNTHETIC_PROCESS	cw.4
49	2.08427e-86	GO_POSITIVE_REGULATION_OF_CELL_COMMUNICATION	cw.4
50	1.48636e-122	GO_POSITIVE_REGULATION_OF_GENE_EXPRESSION	cw.4
51	1.4627e-113	GO_POSITIVE_REGULATION_OF_PROTEIN_METABOLIC_PROCESS	cw.4
52	1.20252e-87	GO_POSITIVE_REGULATION_OF_PROTEIN_MODIFICATION_PROCESS	cw.4
53	5.26751e-100	GO_POSITIVE_REGULATION_OF_RESPONSE_TO_STIMULUS	cw.4
54	6.81146e-100	GO_POSITIVE_REGULATION_OF_TRANSCRIPTION_FROM_RNA_POLYMERASE_II_PROMOTER	cw.4
55	1.23547e-89	GO_PROTEIN_MODIFICATION_BY_SMALL_PROTEIN_CONJUGATION_OR_REMOVAL	cw.4
56	9.70921e-75	GO_PROTEIN_UBIQUITINATION	cw.4
57	1.14288e-77	GO_PROTEOLYSIS	cw.4
58	4.17321e-99	GO_REGULATION_OF_CELL_DEATH	cw.4
59	8.29602e-131	GO_REGULATION_OF_PROTEIN_MODIFICATION_PROCESS	cw.4
60	1.83196e-154	GO_REGULATION_OF_TRANSCRIPTION_FROM_RNA_POLYMERASE_II_PROMOTER	cw.4
61	1.77772e-63	GO_DNA_TEMPLATED_TRANSCRIPTION_ELONGATION	cw.6
62	1.15057e-73	GO_DNA_TEMPLATED_TRANSCRIPTION_TERMINATION	cw.6
63	1.35905e-188	GO_MRNA_METABOLIC_PROCESS	cw.6
64	2.85417e-227	GO_MRNA_PROCESSING	cw.6
65	5.71068e-41	GO_NCRNA_TRANSCRIPTION	cw.6
66	1.54129e-54	GO_NUCLEAR_EXPORT	cw.6
67	1.53113e-45	GO_NUCLEAR_IMPORT	cw.6
68	1.70283e-60	GO_NUCLEAR_TRANSPORT	cw.6
69	4.5748e-53	GO_NUCLEOBASE_CONTAINING_COMPOUND_TRANSPORT	cw.6
70	9.28655e-50	GO_REGULATION_OF_MRNA_METABOLIC_PROCESS	cw.6
71	3.78949e-58	GO_RIBONUCLEOPROTEIN_COMPLEX_LOCALIZATION	cw.6
72	1.7619e-47	GO_RIBONUCLEOPROTEIN_COMPLEX_SUBUNIT_ORGANIZATION	cw.6
73	1.93395e-58	GO_RNA_LOCALIZATION	cw.6
74	4.17244e-171	GO_RNA_PROCESSING	cw.6
75	3.10995e-200	GO_RNA_SPLICING	cw.6
76	2.27038e-201	GO_RNA_SPLICING_VIA_TRANSESTERIFICATION_REACTIONS	cw.6
77	6.65503e-48	GO_SPLICEOSOMAL_COMPLEX_ASSEMBLY	cw.6
78	2.85698e-41	GO_TERMINATION_OF_RNA_POLYMERASE_II_TRANSCRIPTION	cw.6
79	1.12212e-47	GO_TRANSCRIPTION_ELONGATION_FROM_RNA_POLYMERASE_II_PROMOTER	cw.6
80	7.25287e-50	GO_TRANSCRIPTION_FROM_RNA_POLYMERASE_II_PROMOTER	cw.6
81	2.02034e-121	GO_CELL_CYCLE	cw.7
82	1.31569e-63	GO_CELL_CYCLE_G2_M_PHASE_TRANSITION	cw.7
83	9.55504e-51	GO_CELL_CYCLE_PHASE_TRANSITION	cw.7
84	1.77954e-122	GO_CELL_CYCLE_PROCESS	cw.7
85	1.34746e-83	GO_CELL_DIVISION	cw.7
86	3.43844e-46	GO_CHROMOSOME_ORGANIZATION	cw.7
87	4.65659e-102	GO_CHROMOSOME_SEGREGATION	cw.7
88	2.49354e-43	GO_CYTOSKELETON_ORGANIZATION	cw.7
89	1.96275e-87	GO_MICROTUBULE_BASED_PROCESS	cw.7
90	4.81437e-67	GO_MICROTUBULE_CYTOSKELETON_ORGANIZATION	cw.7
91	1.22222e-114	GO_MITOTIC_CELL_CYCLE	cw.7
92	4.22506e-94	GO_MITOTIC_NUCLEAR_DIVISION	cw.7
93	4.4022e-39	GO_MITOTIC_SISTER_CHROMATID_SEGREGATION	cw.7
94	9.04658e-98	GO_NUCLEAR_CHROMOSOME_SEGREGATION	cw.7
95	1.12362e-88	GO_ORGANELLE_FISSION	cw.7
96	3.53566e-49	GO_REGULATION_OF_MICROTUBULE_BASED_PROCESS	cw.7
97	6.04793e-44	GO_REGULATION_OF_MICROTUBULE_POLYMERIZATION_OR_DEPOLYMERIZATION	cw.7
98	1.5207e-43	GO_REGULATION_OF_ORGANELLE_ORGANIZATION	cw.7
99	8.16833e-78	GO_SISTER_CHROMATID_COHESION	cw.7
100	1.71964e-94	GO_SISTER_CHROMATID_SEGREGATION	cw.7
101	3.08849e-15	GO_AMINOGLYCAN_BIOSYNTHETIC_PROCESS	cw.8
102	3.81559e-13	GO_AMINOGLYCAN_METABOLIC_PROCESS	cw.8
103	2.56887e-35	GO_CARBOHYDRATE_DERIVATIVE_BIOSYNTHETIC_PROCESS	cw.8
104	1.68466e-28	GO_CARBOHYDRATE_DERIVATIVE_METABOLIC_PROCESS	cw.8
105	8.30212e-34	GO_CARBOHYDRATE_METABOLIC_PROCESS	cw.8
106	1.37742e-06	GO_GANGLIOSIDE_BIOSYNTHETIC_PROCESS	cw.8
107	7.4793e-06	GO_GANGLIOSIDE_METABOLIC_PROCESS	cw.8
108	1.09337e-41	GO_GLYCOPROTEIN_METABOLIC_PROCESS	cw.8
109	3.046e-06	GO_GLYCOSPHINGOLIPID_BIOSYNTHETIC_PROCESS	cw.8
110	3.68842e-44	GO_GLYCOSYLATION	cw.8
111	2.87437e-23	GO_KERATAN_SULFATE_BIOSYNTHETIC_PROCESS	cw.8
112	7.47735e-21	GO_KERATAN_SULFATE_METABOLIC_PROCESS	cw.8
113	2.16915e-15	GO_MUCOPOLYSACCHARIDE_METABOLIC_PROCESS	cw.8
114	4.9041e-49	GO_O_GLYCAN_PROCESSING	cw.8
115	9.62027e-06	GO_OLIGOSACCHARIDE_METABOLIC_PROCESS	cw.8
116	7.18112e-06	GO_ORGANONITROGEN_COMPOUND_BIOSYNTHETIC_PROCESS	cw.8
117	1.75974e-40	GO_PROTEIN_O_LINKED_GLYCOSYLATION	cw.8
118	8.82966e-07	GO_SIALYLATION	cw.8
119	3.45198e-11	GO_SULFUR_COMPOUND_BIOSYNTHETIC_PROCESS	cw.8
120	1.16228e-08	GO_SULFUR_COMPOUND_METABOLIC_PROCESS	cw.8
121	4.11085e-15	GO_CHROMATIN_ASSEMBLY_OR_DISASSEMBLY	cw.9
122	4.16747e-95	GO_CHROMATIN_ORGANIZATION	cw.9
123	4.43886e-20	GO_CHROMATIN_REMODELING	cw.9
124	4.07364e-21	GO_CHROMATIN_SILENCING	cw.9
125	2.01287e-72	GO_CHROMOSOME_ORGANIZATION	cw.9
126	2.00598e-58	GO_COVALENT_CHROMATIN_MODIFICATION	cw.9
127	3.36503e-13	GO_DNA_CONFORMATION_CHANGE	cw.9
128	2.36914e-13	GO_DNA_PACKAGING	cw.9
129	1.16562e-22	GO_HISTONE_H2A_ACETYLATION	cw.9
130	1.00714e-31	GO_HISTONE_H3_ACETYLATION	cw.9
131	5.30734e-14	GO_HISTONE_H3_K4_METHYLATION	cw.9
132	9.28038e-37	GO_HISTONE_H4_ACETYLATION	cw.9
133	3.35785e-20	GO_HISTONE_H4_K16_ACETYLATION	cw.9
134	5.39754e-20	GO_NEGATIVE_REGULATION_OF_GENE_EXPRESSION_EPIGENETIC	cw.9
135	8.64316e-35	GO_PEPTIDYL_AMINO_ACID_MODIFICATION	cw.9
136	4.76615e-14	GO_PEPTIDYL_LYSINE_METHYLATION	cw.9
137	7.31313e-59	GO_PEPTIDYL_LYSINE_MODIFICATION	cw.9
138	4.37741e-62	GO_PROTEIN_ACETYLATION	cw.9
139	3.28037e-56	GO_PROTEIN_ACYLATION	cw.9
140	8.41495e-19	GO_PROTEIN_DNA_COMPLEX_SUBUNIT_ORGANIZATION	cw.9
141	2.3832e-32	GO_BRANCHED_CHAIN_AMINO_ACID_METABOLIC_PROCESS	cw.11
142	3.54853e-22	GO_CATABOLIC_PROCESS	cw.11
143	2.06739e-26	GO_CELLULAR_AMINO_ACID_CATABOLIC_PROCESS	cw.11
144	5.99208e-24	GO_CELLULAR_CATABOLIC_PROCESS	cw.11
145	3.98477e-28	GO_CELLULAR_LIPID_CATABOLIC_PROCESS	cw.11
146	3.84274e-22	GO_CELLULAR_LIPID_METABOLIC_PROCESS	cw.11
147	5.88957e-29	GO_FATTY_ACID_BETA_OXIDATION	cw.11
148	4.25949e-34	GO_FATTY_ACID_CATABOLIC_PROCESS	cw.11
149	5.82684e-38	GO_FATTY_ACID_METABOLIC_PROCESS	cw.11
150	1.30723e-24	GO_LIPID_CATABOLIC_PROCESS	cw.11
151	9.11061e-22	GO_LIPID_METABOLIC_PROCESS	cw.11
152	7.07541e-27	GO_LIPID_OXIDATION	cw.11
153	4.44074e-32	GO_MONOCARBOXYLIC_ACID_CATABOLIC_PROCESS	cw.11
154	1.04215e-54	GO_MONOCARBOXYLIC_ACID_METABOLIC_PROCESS	cw.11
155	5.32353e-54	GO_ORGANIC_ACID_CATABOLIC_PROCESS	cw.11
156	2.78976e-59	GO_ORGANIC_ACID_METABOLIC_PROCESS	cw.11
157	9.16666e-25	GO_OXIDATION_REDUCTION_PROCESS	cw.11
158	1.57021e-49	GO_SMALL_MOLECULE_CATABOLIC_PROCESS	cw.11
159	2.6425e-51	GO_SMALL_MOLECULE_METABOLIC_PROCESS	cw.11
160	3.38153e-21	GO_SULFUR_COMPOUND_METABOLIC_PROCESS	cw.11
161	5.47162e-15	GO_MACROMOLECULE_CATABOLIC_PROCESS	cw.13
162	5.78541e-17	GO_MATURATION_OF_5_8S_RRNA	cw.13
163	1.826e-16	GO_MRNA_METABOLIC_PROCESS	cw.13
164	1.70514e-27	GO_NCRNA_CATABOLIC_PROCESS	cw.13
165	1.43072e-17	GO_NCRNA_METABOLIC_PROCESS	cw.13
166	8.62462e-16	GO_NCRNA_PROCESSING	cw.13
167	7.07907e-22	GO_NUCLEAR_TRANSCRIBED_MRNA_CATABOLIC_PROCESS_DEADENYLATION_DEPENDENT_DECAY	cw.13
168	2.37277e-23	GO_NUCLEAR_TRANSCRIBED_MRNA_CATABOLIC_PROCESS_EXONUCLEOLYTIC	cw.13
169	3.6795e-18	GO_NUCLEIC_ACID_PHOSPHODIESTER_BOND_HYDROLYSIS	cw.13
170	9.45928e-23	GO_ORGANIC_CYCLIC_COMPOUND_CATABOLIC_PROCESS	cw.13
171	3.82124e-20	GO_REGULATION_OF_RNA_STABILITY	cw.13
172	8.62462e-16	GO_RIBOSOME_BIOGENESIS	cw.13
173	1.08315e-26	GO_RNA_CATABOLIC_PROCESS	cw.13
174	1.0493e-21	GO_RNA_PHOSPHODIESTER_BOND_HYDROLYSIS	cw.13
175	2.23486e-29	GO_RNA_PHOSPHODIESTER_BOND_HYDROLYSIS_EXONUCLEOLYTIC	cw.13
176	7.91064e-14	GO_RNA_PROCESSING	cw.13
177	6.37188e-24	GO_RNA_SURVEILLANCE	cw.13
178	1.13297e-28	GO_RRNA_CATABOLIC_PROCESS	cw.13
179	1.33529e-18	GO_RRNA_METABOLIC_PROCESS	cw.13
180	1.45145e-13	GO_SNRNA_PROCESSING	cw.13
181	3.01071e-137	GO_CELLULAR_RESPONSE_TO_DNA_DAMAGE_STIMULUS	cw.15
182	4.42263e-92	GO_CELLULAR_RESPONSE_TO_STRESS	cw.15
183	1.77099e-47	GO_CHROMOSOME_ORGANIZATION	cw.15
184	8.12237e-50	GO_DNA_BIOSYNTHETIC_PROCESS	cw.15
185	4.40057e-65	GO_DNA_DEPENDENT_DNA_REPLICATION	cw.15
186	1.5102e-186	GO_DNA_METABOLIC_PROCESS	cw.15
187	5.81502e-105	GO_DNA_RECOMBINATION	cw.15
188	8.82439e-157	GO_DNA_REPAIR	cw.15
189	3.03235e-101	GO_DNA_REPLICATION	cw.15
190	1.90452e-41	GO_DNA_SYNTHESIS_INVOLVED_IN_DNA_REPAIR	cw.15
191	1.19057e-66	GO_DOUBLE_STRAND_BREAK_REPAIR	cw.15
192	2.38415e-39	GO_INTERSTRAND_CROSS_LINK_REPAIR	cw.15
193	3.17621e-45	GO_MITOTIC_RECOMBINATION	cw.15
194	1.03621e-40	GO_NUCLEIC_ACID_PHOSPHODIESTER_BOND_HYDROLYSIS	cw.15
195	1.99852e-51	GO_NUCLEOTIDE_EXCISION_REPAIR	cw.15
196	4.05544e-54	GO_RECOMBINATIONAL_REPAIR	cw.15
197	1.05554e-32	GO_RESPONSE_TO_RADIATION	cw.15
198	4.68734e-35	GO_TELOMERE_MAINTENANCE_VIA_RECOMBINATION	cw.15
199	5.04474e-40	GO_TELOMERE_ORGANIZATION	cw.15
200	5.95062e-34	GO_TRANSCRIPTION_COUPLED_NUCLEOTIDE_EXCISION_REPAIR	cw.15
201	7.88293e-12	GO_CARBOHYDRATE_BIOSYNTHETIC_PROCESS	cw.17
202	2.08816e-08	GO_CARBOHYDRATE_CATABOLIC_PROCESS	cw.17
203	2.69665e-16	GO_CARBOHYDRATE_METABOLIC_PROCESS	cw.17
204	3.14429e-15	GO_CELLULAR_CARBOHYDRATE_BIOSYNTHETIC_PROCESS	cw.17
205	4.05439e-12	GO_CELLULAR_CARBOHYDRATE_CATABOLIC_PROCESS	cw.17
206	2.65269e-21	GO_CELLULAR_CARBOHYDRATE_METABOLIC_PROCESS	cw.17
207	6.02936e-18	GO_ENERGY_DERIVATION_BY_OXIDATION_OF_ORGANIC_COMPOUNDS	cw.17
208	6.00751e-26	GO_ENERGY_RESERVE_METABOLIC_PROCESS	cw.17
209	1.06127e-16	GO_GENERATION_OF_PRECURSOR_METABOLITES_AND_ENERGY	cw.17
210	7.20331e-18	GO_GLUCAN_BIOSYNTHETIC_PROCESS	cw.17
211	1.95937e-26	GO_GLUCAN_METABOLIC_PROCESS	cw.17
212	0.00819602	GO_MACROMOLECULE_CATABOLIC_PROCESS	cw.17
213	0.00107818	GO_NUCLEOTIDE_SUGAR_BIOSYNTHETIC_PROCESS	cw.17
214	0.00485106	GO_NUCLEOTIDE_SUGAR_METABOLIC_PROCESS	cw.17
215	2.05804e-12	GO_OXIDATION_REDUCTION_PROCESS	cw.17
216	5.69756e-16	GO_POLYSACCHARIDE_BIOSYNTHETIC_PROCESS	cw.17
217	2.7146e-13	GO_POLYSACCHARIDE_CATABOLIC_PROCESS	cw.17
218	2.68347e-25	GO_POLYSACCHARIDE_METABOLIC_PROCESS	cw.17
219	0.0030044	GO_REGULATION_OF_GLYCOGEN_METABOLIC_PROCESS	cw.17
220	0.00485106	GO_REGULATION_OF_POLYSACCHARIDE_METABOLIC_PROCESS	cw.17
221	2.06237e-12	GO_CELLULAR_MACROMOLECULE_LOCALIZATION	cw.18
222	2.52426e-06	GO_CRISTAE_FORMATION	cw.18
223	6.34709e-10	GO_ESTABLISHMENT_OF_LOCALIZATION_IN_CELL	cw.18
224	1.33952e-14	GO_ESTABLISHMENT_OF_PROTEIN_LOCALIZATION	cw.18
225	1.68408e-22	GO_ESTABLISHMENT_OF_PROTEIN_LOCALIZATION_TO_ORGANELLE	cw.18
226	3.23968e-12	GO_INNER_MITOCHONDRIAL_MEMBRANE_ORGANIZATION	cw.18
227	7.58952e-16	GO_INTRACELLULAR_PROTEIN_TRANSPORT	cw.18
228	2.13494e-13	GO_MITOCHONDRIAL_MEMBRANE_ORGANIZATION	cw.18
229	9.2893e-25	GO_MITOCHONDRIAL_TRANSMEMBRANE_TRANSPORT	cw.18
230	4.24124e-31	GO_MITOCHONDRIAL_TRANSPORT	cw.18
231	1.57203e-23	GO_MITOCHONDRION_ORGANIZATION	cw.18
232	4.21913e-16	GO_PROTEIN_IMPORT	cw.18
233	4.10685e-19	GO_PROTEIN_IMPORT_INTO_MITOCHONDRIAL_MATRIX	cw.18
234	1.09985e-12	GO_PROTEIN_LOCALIZATION	cw.18
235	2.09422e-39	GO_PROTEIN_LOCALIZATION_TO_MITOCHONDRION	cw.18
236	6.58484e-19	GO_PROTEIN_LOCALIZATION_TO_ORGANELLE	cw.18
237	1.12507e-21	GO_PROTEIN_TARGETING	cw.18
238	5.02399e-43	GO_PROTEIN_TARGETING_TO_MITOCHONDRION	cw.18
239	8.50934e-23	GO_PROTEIN_TRANSMEMBRANE_TRANSPORT	cw.18
240	5.13488e-13	GO_TRANSMEMBRANE_TRANSPORT	cw.18
241	0.0362766	GO_CELLULAR_MACROMOLECULE_LOCALIZATION	cw.24
242	0.0362766	GO_ESTABLISHMENT_OF_ENDOTHELIAL_INTESTINAL_BARRIER	cw.24
243	0.0117209	GO_ESTABLISHMENT_OF_LOCALIZATION_IN_CELL	cw.24
244	0.00126513	GO_ESTABLISHMENT_OF_PROTEIN_LOCALIZATION	cw.24
245	0.00496081	GO_GOLGI_ORGANIZATION	cw.24
246	0.0342262	GO_GOLGI_VESICLE_TRANSPORT	cw.24
247	0.00496081	GO_INTRACELLULAR_PROTEIN_TRANSPORT	cw.24
248	0.0446199	GO_POSITIVE_REGULATION_OF_GLYCOPROTEIN_METABOLIC_PROCESS	cw.24
249	0.00366988	GO_PROTEIN_LOCALIZATION	cw.24
250	0.0226318	GO_REGULATION_OF_CILIUM_ASSEMBLY	cw.24
251	0.0362766	GO_REGULATION_OF_ER_TO_GOLGI_VESICLE_MEDIATED_TRANSPORT	cw.24
252	0.0226318	GO_REGULATION_OF_GTPASE_ACTIVITY	cw.24
253	0.00266687	GO_REGULATION_OF_ORGANELLE_ASSEMBLY	cw.24
254	0.0349841	GO_REGULATION_OF_VESICLE_MEDIATED_TRANSPORT	cw.24
255	0.0497909	GO_SENSORY_PERCEPTION_OF_LIGHT_STIMULUS	cw.24
256	0.0237578	GO_SMALL_GTPASE_MEDIATED_SIGNAL_TRANSDUCTION	cw.24
257	0.0446199	GO_VESICLE_COATING	cw.24
258	0.00366988	GO_VESICLE_MEDIATED_TRANSPORT	cw.24
259	0.0497909	GO_VESICLE_TARGETING	cw.24
260	0.00126513	GO_VIRION_ASSEMBLY	cw.24
261	0.00809218	GO_APICAL_JUNCTION_ASSEMBLY	cw.27
262	0.0045204	GO_BICELLULAR_TIGHT_JUNCTION_ASSEMBLY	cw.27
263	0.00138188	GO_CELL_CELL_JUNCTION_ASSEMBLY	cw.27
264	0.00545071	GO_CELL_JUNCTION_ASSEMBLY	cw.27
265	0.00138188	GO_CELL_JUNCTION_ORGANIZATION	cw.27
266	0.00832099	GO_ENDOMEMBRANE_SYSTEM_ORGANIZATION	cw.27
267	0.00258771	GO_ESTABLISHMENT_OR_MAINTENANCE_OF_BIPOLAR_CELL_POLARITY	cw.27
268	6.75819e-05	GO_ESTABLISHMENT_OR_MAINTENANCE_OF_CELL_POLARITY	cw.27
269	0.00161253	GO_ESTABLISHMENT_OR_MAINTENANCE_OF_EPITHELIAL_CELL_APICAL_BASAL_POLARITY	cw.27
270	0.000663145	GO_GDP_METABOLIC_PROCESS	cw.27
271	0.00161253	GO_GMP_METABOLIC_PROCESS	cw.27
272	0.00832099	GO_GUANOSINE_CONTAINING_COMPOUND_METABOLIC_PROCESS	cw.27
273	0.000415454	GO_MAINTENANCE_OF_CELL_POLARITY	cw.27
274	0.00161253	GO_NEUROTRANSMITTER_TRANSPORT	cw.27
275	0.00218321	GO_PLASMA_MEMBRANE_ORGANIZATION	cw.27
276	0.00138188	GO_PROTEIN_LOCALIZATION_TO_CELL_PERIPHERY	cw.27
277	0.00451796	GO_REGULATION_OF_NEUROTRANSMITTER_LEVELS	cw.27
278	0.0160986	GO_RIBONUCLEOSIDE_DIPHOSPHATE_METABOLIC_PROCESS	cw.27
279	0.00342574	GO_SIGNAL_RELEASE	cw.27
280	0.0261602	GO_SYNAPTIC_SIGNALING	cw.27
281	3.96753e-16	GO_N_TERMINAL_PROTEIN_AMINO_ACID_ACETYLATION	cw.29
282	2.90295e-14	GO_N_TERMINAL_PROTEIN_AMINO_ACID_MODIFICATION	cw.29
283	0.000299054	GO_PEPTIDYL_AMINO_ACID_MODIFICATION	cw.29
284	1.43454e-10	GO_PEPTIDYL_METHIONINE_MODIFICATION	cw.29
285	1.55944e-09	GO_PROTEIN_ACETYLATION	cw.29
286	6.07789e-09	GO_PROTEIN_ACYLATION	cw.29
287	1.45691e-24	GO_CYTOSOLIC_TRANSPORT	cw.50
288	1.29393e-18	GO_ER_TO_GOLGI_VESICLE_MEDIATED_TRANSPORT	cw.50
289	2.80878e-33	GO_ESTABLISHMENT_OF_LOCALIZATION_IN_CELL	cw.50
290	1.14838e-32	GO_ESTABLISHMENT_OF_PROTEIN_LOCALIZATION	cw.50
291	2.40733e-20	GO_EXOCYTOSIS	cw.50
292	1.75581e-30	GO_GOLGI_VESICLE_TRANSPORT	cw.50
293	6.16001e-19	GO_INTRACELLULAR_PROTEIN_TRANSPORT	cw.50
294	6.15547e-29	GO_MEMBRANE_DOCKING	cw.50
295	3.34707e-59	GO_MEMBRANE_FUSION	cw.50
296	1.24328e-31	GO_MEMBRANE_ORGANIZATION	cw.50
297	9.50583e-50	GO_ORGANELLE_FUSION	cw.50
298	8.8698e-55	GO_ORGANELLE_MEMBRANE_FUSION	cw.50
299	2.50152e-29	GO_PROTEIN_LOCALIZATION	cw.50
300	2.94475e-19	GO_RETROGRADE_TRANSPORT_ENDOSOME_TO_GOLGI	cw.50
301	1.25237e-17	GO_SECRETION	cw.50
302	4.85274e-19	GO_SECRETION_BY_CELL	cw.50
303	3.21547e-17	GO_VACUOLAR_TRANSPORT	cw.50
304	2.73407e-30	GO_VESICLE_DOCKING	cw.50
305	8.71008e-46	GO_VESICLE_MEDIATED_TRANSPORT	cw.50
306	8.34216e-40	GO_VESICLE_ORGANIZATION	cw.50
307	2.22819e-14	GO_CARBOHYDRATE_DERIVATIVE_BIOSYNTHETIC_PROCESS	cw.51
308	1.62659e-11	GO_CARBOHYDRATE_DERIVATIVE_METABOLIC_PROCESS	cw.51
309	3.58425e-05	GO_CARBOHYDRATE_METABOLIC_PROCESS	cw.51
310	9.76222e-06	GO_CELLULAR_LIPID_METABOLIC_PROCESS	cw.51
311	4.36749e-07	GO_GLYCOPROTEIN_METABOLIC_PROCESS	cw.51
312	1.12837e-07	GO_GLYCOSYLATION	cw.51
313	0.000231204	GO_LIPID_BIOSYNTHETIC_PROCESS	cw.51
314	3.64063e-05	GO_LIPID_METABOLIC_PROCESS	cw.51
315	0.0161565	GO_LIPOSACCHARIDE_METABOLIC_PROCESS	cw.51
316	6.60291e-06	GO_MANNOSYLATION	cw.51
317	0.000231204	GO_NUCLEOTIDE_SUGAR_BIOSYNTHETIC_PROCESS	cw.51
318	8.14941e-08	GO_NUCLEOTIDE_SUGAR_METABOLIC_PROCESS	cw.51
319	2.38536e-11	GO_OLIGOSACCHARIDE_LIPID_INTERMEDIATE_BIOSYNTHETIC_PROCESS	cw.51
320	0.00698778	GO_PHOSPHOLIPID_BIOSYNTHETIC_PROCESS	cw.51
321	0.0174379	GO_PHOSPHOLIPID_METABOLIC_PROCESS	cw.51
322	0.0229248	GO_PROTEIN_MANNOSYLATION	cw.51
323	0.00014811	GO_PROTEIN_N_LINKED_GLYCOSYLATION	cw.51
324	0.013495	GO_PROTEIN_O_LINKED_MANNOSYLATION	cw.51
325	1.17387e-06	GO_ANATOMICAL_STRUCTURE_FORMATION_INVOLVED_IN_MORPHOGENESIS	cw.61
326	1.22736e-13	GO_CELL_PART_MORPHOGENESIS	cw.61
327	3.07829e-08	GO_CELL_PROJECTION_ASSEMBLY	cw.61
328	3.37653e-14	GO_CELL_PROJECTION_ORGANIZATION	cw.61
329	8.31509e-09	GO_CELLULAR_COMPONENT_ASSEMBLY_INVOLVED_IN_MORPHOGENESIS	cw.61
330	3.30738e-12	GO_CELLULAR_COMPONENT_MORPHOGENESIS	cw.61
331	8.63609e-16	GO_CILIUM_ORGANIZATION	cw.61
332	3.00919e-12	GO_CYTOSKELETON_DEPENDENT_INTRACELLULAR_TRANSPORT	cw.61
333	5.73586e-06	GO_DORSAL_VENTRAL_PATTERN_FORMATION	cw.61
334	5.73586e-06	GO_INTRACELLULAR_PROTEIN_TRANSPORT	cw.61
335	5.16008e-11	GO_MICROTUBULE_BASED_MOVEMENT	cw.61
336	1.06101e-07	GO_MICROTUBULE_BASED_PROCESS	cw.61
337	5.17169e-06	GO_MOVEMENT_OF_CELL_OR_SUBCELLULAR_COMPONENT	cw.61
338	2.89347e-06	GO_ORGANELLE_ASSEMBLY	cw.61
339	3.53764e-06	GO_PATTERN_SPECIFICATION_PROCESS	cw.61
340	3.99296e-15	GO_PROTEIN_COMPLEX_LOCALIZATION	cw.61
341	7.6911e-07	GO_PROTEIN_LOCALIZATION_TO_CILIUM	cw.61
342	5.11734e-17	GO_PROTEIN_TRANSPORT_ALONG_MICROTUBULE	cw.61
343	6.16972e-07	GO_REGIONALIZATION	cw.61
344	5.73586e-06	GO_REGULATION_OF_SMOOTHENED_SIGNALING_PATHWAY	cw.61
345	6.0178e-15	GO_SMOOTHENED_SIGNALING_PATHWAY	cw.61
346	2.847e-35	GO_ATP_HYDROLYSIS_COUPLED_TRANSMEMBRANE_TRANSPORT	cw.63
347	1.31683e-28	GO_CELLULAR_MONOVALENT_INORGANIC_CATION_HOMEOSTASIS	cw.63
348	4.10652e-24	GO_CELLULAR_RESPONSE_TO_INSULIN_STIMULUS	cw.63
349	5.40123e-20	GO_CELLULAR_RESPONSE_TO_PEPTIDE	cw.63
350	3.23266e-29	GO_HYDROGEN_ION_TRANSMEMBRANE_TRANSPORT	cw.63
351	1.05238e-28	GO_HYDROGEN_TRANSPORT	cw.63
352	1.84553e-19	GO_INORGANIC_ION_TRANSMEMBRANE_TRANSPORT	cw.63
353	2.41635e-29	GO_INSULIN_RECEPTOR_SIGNALING_PATHWAY	cw.63
354	2.696e-37	GO_IRON_ION_TRANSPORT	cw.63
355	5.68184e-19	GO_METAL_ION_TRANSPORT	cw.63
356	2.41635e-29	GO_MONOVALENT_INORGANIC_CATION_HOMEOSTASIS	cw.63
357	1.5867e-21	GO_MONOVALENT_INORGANIC_CATION_TRANSPORT	cw.63
358	6.84219e-39	GO_PHAGOSOME_ACIDIFICATION	cw.63
359	5.51764e-35	GO_PHAGOSOME_MATURATION	cw.63
360	3.57253e-37	GO_PH_REDUCTION	cw.63
361	2.66259e-30	GO_REGULATION_OF_CELLULAR_PH	cw.63
362	3.23147e-31	GO_REGULATION_OF_PH	cw.63
363	8.4588e-22	GO_RESPONSE_TO_INSULIN	cw.63
364	2.66259e-30	GO_TRANSITION_METAL_ION_TRANSPORT	cw.63
365	5.25588e-40	GO_TRIVALENT_INORGANIC_CATION_TRANSPORT	cw.63
366	1.36933e-22	GO_CARBOHYDRATE_DERIVATIVE_BIOSYNTHETIC_PROCESS	cw.65
367	9.67944e-36	GO_CARBOHYDRATE_DERIVATIVE_METABOLIC_PROCESS	cw.65
368	2.91409e-25	GO_CELLULAR_METABOLIC_COMPOUND_SALVAGE	cw.65
369	3.75305e-30	GO_GLYCOSYL_COMPOUND_BIOSYNTHETIC_PROCESS	cw.65
370	2.30876e-34	GO_GLYCOSYL_COMPOUND_METABOLIC_PROCESS	cw.65
371	5.17972e-64	GO_NUCLEOBASE_CONTAINING_SMALL_MOLECULE_METABOLIC_PROCESS	cw.65
372	3.77086e-34	GO_NUCLEOSIDE_MONOPHOSPHATE_BIOSYNTHETIC_PROCESS	cw.65
373	1.17989e-32	GO_NUCLEOSIDE_MONOPHOSPHATE_METABOLIC_PROCESS	cw.65
374	7.02599e-47	GO_NUCLEOSIDE_PHOSPHATE_BIOSYNTHETIC_PROCESS	cw.65
375	1.60265e-27	GO_NUCLEOSIDE_PHOSPHATE_CATABOLIC_PROCESS	cw.65
376	4.04211e-31	GO_ORGANONITROGEN_COMPOUND_METABOLIC_PROCESS	cw.65
377	5.48e-32	GO_ORGANOPHOSPHATE_BIOSYNTHETIC_PROCESS	cw.65
378	2.861e-23	GO_ORGANOPHOSPHATE_CATABOLIC_PROCESS	cw.65
379	1.1185e-52	GO_ORGANOPHOSPHATE_METABOLIC_PROCESS	cw.65
380	6.22278e-37	GO_PHOSPHATE_CONTAINING_COMPOUND_METABOLIC_PROCESS	cw.65
381	3.37428e-28	GO_PURINE_CONTAINING_COMPOUND_BIOSYNTHETIC_PROCESS	cw.65
382	2.30631e-22	GO_PURINE_CONTAINING_COMPOUND_CATABOLIC_PROCESS	cw.65
383	6.35714e-36	GO_PURINE_CONTAINING_COMPOUND_METABOLIC_PROCESS	cw.65
384	3.16322e-22	GO_PURINE_CONTAINING_COMPOUND_SALVAGE	cw.65
385	3.87107e-38	GO_SMALL_MOLECULE_METABOLIC_PROCESS	cw.65
386	9.58693e-14	GO_CELLULAR_LIPID_METABOLIC_PROCESS	cw.67
387	1.2158e-15	GO_COENZYME_BIOSYNTHETIC_PROCESS	cw.67
388	9.06226e-13	GO_COENZYME_METABOLIC_PROCESS	cw.67
389	2.78039e-14	GO_COFACTOR_BIOSYNTHETIC_PROCESS	cw.67
390	1.00063e-11	GO_COFACTOR_METABOLIC_PROCESS	cw.67
391	1.37197e-10	GO_FATTY_ACID_BIOSYNTHETIC_PROCESS	cw.67
392	1.67978e-19	GO_FATTY_ACID_METABOLIC_PROCESS	cw.67
393	1.37815e-19	GO_FATTY_ACYL_COA_METABOLIC_PROCESS	cw.67
394	1.01527e-12	GO_LIPID_METABOLIC_PROCESS	cw.67
395	6.33902e-14	GO_LONG_CHAIN_FATTY_ACID_METABOLIC_PROCESS	cw.67
396	3.92857e-16	GO_MONOCARBOXYLIC_ACID_BIOSYNTHETIC_PROCESS	cw.67
397	3.5231e-17	GO_MONOCARBOXYLIC_ACID_METABOLIC_PROCESS	cw.67
398	7.38607e-14	GO_ORGANIC_ACID_BIOSYNTHETIC_PROCESS	cw.67
399	1.92533e-13	GO_ORGANIC_ACID_METABOLIC_PROCESS	cw.67
400	2.3616e-11	GO_SMALL_MOLECULE_BIOSYNTHETIC_PROCESS	cw.67
401	1.27636e-14	GO_SULFUR_COMPOUND_BIOSYNTHETIC_PROCESS	cw.67
402	2.70203e-12	GO_SULFUR_COMPOUND_METABOLIC_PROCESS	cw.67
403	1.37815e-19	GO_THIOESTER_BIOSYNTHETIC_PROCESS	cw.67
404	6.99307e-18	GO_THIOESTER_METABOLIC_PROCESS	cw.67
405	3.5231e-17	GO_VERY_LONG_CHAIN_FATTY_ACID_METABOLIC_PROCESS	cw.67
406	8.26347e-221	GO_AMIDE_BIOSYNTHETIC_PROCESS	cw.68
407	8.06088e-202	GO_CELLULAR_AMIDE_METABOLIC_PROCESS	cw.68
408	2.13187e-74	GO_CELLULAR_PROTEIN_COMPLEX_DISASSEMBLY	cw.68
409	1.37169e-134	GO_ESTABLISHMENT_OF_PROTEIN_LOCALIZATION_TO_ENDOPLASMIC_RETICULUM	cw.68
410	1.75159e-84	GO_ESTABLISHMENT_OF_PROTEIN_LOCALIZATION_TO_MEMBRANE	cw.68
411	7.06867e-88	GO_MITOCHONDRIAL_TRANSLATION	cw.68
412	1.4895e-99	GO_MULTI_ORGANISM_METABOLIC_PROCESS	cw.68
413	2.93295e-127	GO_NUCLEAR_TRANSCRIBED_MRNA_CATABOLIC_PROCESS_NONSENSE_MEDIATED_DECAY	cw.68
414	9.74601e-95	GO_ORGANIC_CYCLIC_COMPOUND_CATABOLIC_PROCESS	cw.68
415	5.71819e-167	GO_ORGANONITROGEN_COMPOUND_BIOSYNTHETIC_PROCESS	cw.68
416	3.71425e-137	GO_ORGANONITROGEN_COMPOUND_METABOLIC_PROCESS	cw.68
417	6.90925e-224	GO_PEPTIDE_METABOLIC_PROCESS	cw.68
418	5.97237e-123	GO_PROTEIN_LOCALIZATION_TO_ENDOPLASMIC_RETICULUM	cw.68
419	2.65786e-110	GO_PROTEIN_TARGETING_TO_MEMBRANE	cw.68
420	1.28437e-83	GO_RIBONUCLEOPROTEIN_COMPLEX_BIOGENESIS	cw.68
421	5.07715e-76	GO_RIBOSOME_BIOGENESIS	cw.68
422	9.08675e-120	GO_RNA_CATABOLIC_PROCESS	cw.68
423	4.06535e-96	GO_TRANSLATIONAL_ELONGATION	cw.68
424	1.05068e-158	GO_TRANSLATIONAL_INITIATION	cw.68
425	5.96383e-85	GO_TRANSLATIONAL_TERMINATION	cw.68
426	7.2714e-18	GO_2_OXOGLUTARATE_METABOLIC_PROCESS	cw.71
427	4.28408e-18	GO_ALPHA_AMINO_ACID_CATABOLIC_PROCESS	cw.71
428	2.53984e-31	GO_ALPHA_AMINO_ACID_METABOLIC_PROCESS	cw.71
429	1.9801e-20	GO_CELLULAR_AMINO_ACID_BIOSYNTHETIC_PROCESS	cw.71
430	1.78186e-19	GO_CELLULAR_AMINO_ACID_CATABOLIC_PROCESS	cw.71
431	7.81909e-30	GO_CELLULAR_AMINO_ACID_METABOLIC_PROCESS	cw.71
432	1.16158e-41	GO_DICARBOXYLIC_ACID_METABOLIC_PROCESS	cw.71
433	3.32025e-20	GO_GLUTAMATE_METABOLIC_PROCESS	cw.71
434	5.94945e-20	GO_GLUTAMINE_FAMILY_AMINO_ACID_BIOSYNTHETIC_PROCESS	cw.71
435	3.99248e-30	GO_GLUTAMINE_FAMILY_AMINO_ACID_METABOLIC_PROCESS	cw.71
436	1.68545e-17	GO_ORGANIC_ACID_BIOSYNTHETIC_PROCESS	cw.71
437	2.00017e-44	GO_ORGANIC_ACID_METABOLIC_PROCESS	cw.71
438	2.39582e-21	GO_ORGANONITROGEN_COMPOUND_BIOSYNTHETIC_PROCESS	cw.71
439	1.68581e-20	GO_ORGANONITROGEN_COMPOUND_CATABOLIC_PROCESS	cw.71
440	4.02588e-33	GO_ORGANONITROGEN_COMPOUND_METABOLIC_PROCESS	cw.71
441	7.81909e-30	GO_OXIDATION_REDUCTION_PROCESS	cw.71
442	5.61254e-23	GO_SMALL_MOLECULE_BIOSYNTHETIC_PROCESS	cw.71
443	2.91955e-18	GO_SMALL_MOLECULE_CATABOLIC_PROCESS	cw.71
444	3.18304e-44	GO_SMALL_MOLECULE_METABOLIC_PROCESS	cw.71
445	5.864e-22	GO_TRICARBOXYLIC_ACID_METABOLIC_PROCESS	cw.71
446	0.0020625	GO_AUTOPHAGY	cw.73
447	0.00443103	GO_CELLULAR_MACROMOLECULE_LOCALIZATION	cw.73
448	9.88181e-13	GO_ENDOSOME_TO_LYSOSOME_TRANSPORT	cw.73
449	1.05856e-05	GO_ESTABLISHMENT_OF_LOCALIZATION_IN_CELL	cw.73
450	2.32004e-05	GO_ESTABLISHMENT_OF_PROTEIN_LOCALIZATION	cw.73
451	0.000227189	GO_INTRACELLULAR_PROTEIN_TRANSPORT	cw.73
452	5.2471e-11	GO_LYSOSOMAL_TRANSPORT	cw.73
453	0.0203201	GO_MEMBRANE_DOCKING	cw.73
454	0.00747657	GO_MEMBRANE_FUSION	cw.73
455	5.57329e-06	GO_ORGANELLE_FUSION	cw.73
456	0.000164184	GO_PROTEIN_LOCALIZATION	cw.73
457	5.79762e-06	GO_REGULATION_OF_VESICLE_FUSION	cw.73
458	0.0020625	GO_REGULATION_OF_VESICLE_MEDIATED_TRANSPORT	cw.73
459	0.0114838	GO_SECRETION_BY_CELL	cw.73
460	5.87777e-13	GO_VACUOLAR_TRANSPORT	cw.73
461	1.34128e-07	GO_VACUOLE_FUSION	cw.73
462	3.51539e-05	GO_VACUOLE_ORGANIZATION	cw.73
463	0.0137108	GO_VESICLE_DOCKING	cw.73
464	0.00390986	GO_VESICLE_DOCKING_INVOLVED_IN_EXOCYTOSIS	cw.73
465	3.32343e-09	GO_VESICLE_MEDIATED_TRANSPORT	cw.73
466	3.94886e-11	GO_CELLULAR_AMIDE_METABOLIC_PROCESS	cw.83
467	1.56865e-17	GO_CELLULAR_MODIFIED_AMINO_ACID_METABOLIC_PROCESS	cw.83
468	1.27892e-21	GO_DETOXIFICATION	cw.83
469	2.97689e-10	GO_FATTY_ACID_DERIVATIVE_BIOSYNTHETIC_PROCESS	cw.83
470	1.73878e-12	GO_FATTY_ACID_DERIVATIVE_METABOLIC_PROCESS	cw.83
471	1.90301e-20	GO_GLUTATHIONE_DERIVATIVE_METABOLIC_PROCESS	cw.83
472	6.9275e-25	GO_GLUTATHIONE_METABOLIC_PROCESS	cw.83
473	9.15395e-13	GO_LEUKOTRIENE_BIOSYNTHETIC_PROCESS	cw.83
474	2.94125e-14	GO_LEUKOTRIENE_METABOLIC_PROCESS	cw.83
475	8.46938e-09	GO_NONRIBOSOMAL_PEPTIDE_BIOSYNTHETIC_PROCESS	cw.83
476	2.14872e-08	GO_ORGANONITROGEN_COMPOUND_BIOSYNTHETIC_PROCESS	cw.83
477	3.69305e-08	GO_ORGANONITROGEN_COMPOUND_METABOLIC_PROCESS	cw.83
478	2.79154e-08	GO_OXIDATION_REDUCTION_PROCESS	cw.83
479	2.5189e-12	GO_PEPTIDE_METABOLIC_PROCESS	cw.83
480	3.37165e-19	GO_RESPONSE_TO_TOXIC_SUBSTANCE	cw.83
481	1.86215e-19	GO_RESPONSE_TO_XENOBIOTIC_STIMULUS	cw.83
482	5.73357e-18	GO_SULFUR_COMPOUND_BIOSYNTHETIC_PROCESS	cw.83
483	1.37573e-16	GO_SULFUR_COMPOUND_METABOLIC_PROCESS	cw.83
484	2.50723e-09	GO_UNSATURATED_FATTY_ACID_BIOSYNTHETIC_PROCESS	cw.83
485	1.73586e-09	GO_UNSATURATED_FATTY_ACID_METABOLIC_PROCESS	cw.83
486	7.27722e-41	GO_AUTOPHAGOSOME_ORGANIZATION	cw.86
487	5.80768e-42	GO_AUTOPHAGY	cw.86
488	5.6436e-07	GO_CATABOLIC_PROCESS	cw.86
489	4.90242e-11	GO_CELLULAR_COMPONENT_DISASSEMBLY	cw.86
490	4.339e-10	GO_CELLULAR_RESPONSE_TO_NITROGEN_LEVELS	cw.86
491	5.82534e-11	GO_C_TERMINAL_PROTEIN_AMINO_ACID_MODIFICATION	cw.86
492	1.1823e-10	GO_LIPOPROTEIN_BIOSYNTHETIC_PROCESS	cw.86
493	7.42736e-10	GO_LIPOPROTEIN_METABOLIC_PROCESS	cw.86
494	7.27722e-41	GO_MACROAUTOPHAGY	cw.86
495	5.97765e-10	GO_MITOCHONDRION_ORGANIZATION	cw.86
496	8.52718e-19	GO_ORGANELLE_ASSEMBLY	cw.86
497	3.45912e-18	GO_ORGANELLE_DISASSEMBLY	cw.86
498	3.5152e-09	GO_POSITIVE_REGULATION_OF_AUTOPHAGY	cw.86
499	3.81836e-07	GO_POSITIVE_REGULATION_OF_RESPONSE_TO_EXTRACELLULAR_STIMULUS	cw.86
500	1.91607e-08	GO_POST_TRANSLATIONAL_PROTEIN_MODIFICATION	cw.86
501	2.15734e-10	GO_REGULATION_OF_AUTOPHAGY	cw.86
502	1.33214e-07	GO_REGULATION_OF_CATABOLIC_PROCESS	cw.86
503	1.76464e-06	GO_REGULATION_OF_RESPONSE_TO_EXTRACELLULAR_STIMULUS	cw.86
504	1.54048e-07	GO_RESPONSE_TO_STARVATION	cw.86
505	2.15093e-29	GO_VACUOLE_ORGANIZATION	cw.86
506	2.90336e-05	GO_ALCOHOL_BIOSYNTHETIC_PROCESS	cw.90
507	0.00243523	GO_ALCOHOL_METABOLIC_PROCESS	cw.90
508	0.00012553	GO_CELLULAR_LIPID_METABOLIC_PROCESS	cw.90
509	2.37923e-13	GO_ISOPRENOID_BIOSYNTHETIC_PROCESS	cw.90
510	1.78476e-09	GO_ISOPRENOID_METABOLIC_PROCESS	cw.90
511	7.63966e-06	GO_LIPID_BIOSYNTHETIC_PROCESS	cw.90
512	0.000434045	GO_LIPID_METABOLIC_PROCESS	cw.90
513	9.82484e-05	GO_ORGANIC_HYDROXY_COMPOUND_BIOSYNTHETIC_PROCESS	cw.90
514	0.00660975	GO_ORGANIC_HYDROXY_COMPOUND_METABOLIC_PROCESS	cw.90
515	0.010547	GO_ORGANOPHOSPHATE_BIOSYNTHETIC_PROCESS	cw.90
516	0.000849807	GO_PHOSPHOLIPID_BIOSYNTHETIC_PROCESS	cw.90
517	0.000155337	GO_PHOSPHOLIPID_METABOLIC_PROCESS	cw.90
518	0.00661516	GO_REGULATION_OF_NITRIC_OXIDE_SYNTHASE_BIOSYNTHETIC_PROCESS	cw.90
519	2.90336e-05	GO_SMALL_MOLECULE_BIOSYNTHETIC_PROCESS	cw.90
520	0.0110735	GO_SMALL_MOLECULE_METABOLIC_PROCESS	cw.90
521	1.51862e-05	GO_STEROID_BIOSYNTHETIC_PROCESS	cw.90
522	0.000201055	GO_STEROID_METABOLIC_PROCESS	cw.90
523	7.41265e-07	GO_STEROL_BIOSYNTHETIC_PROCESS	cw.90
524	2.7465e-05	GO_STEROL_METABOLIC_PROCESS	cw.90
525	0.00660975	GO_TERPENOID_METABOLIC_PROCESS	cw.90
526	7.40486e-18	GO_CATION_TRANSPORT	cw.122
527	4.78642e-11	GO_CELLULAR_CHEMICAL_HOMEOSTASIS	cw.122
528	5.36957e-10	GO_CELLULAR_HOMEOSTASIS	cw.122
529	3.58383e-18	GO_CELLULAR_TRANSITION_METAL_ION_HOMEOSTASIS	cw.122
530	4.81426e-09	GO_CHEMICAL_HOMEOSTASIS	cw.122
531	7.09463e-14	GO_DIVALENT_INORGANIC_CATION_HOMEOSTASIS	cw.122
532	1.69504e-24	GO_DIVALENT_INORGANIC_CATION_TRANSPORT	cw.122
533	6.00253e-07	GO_HOMEOSTATIC_PROCESS	cw.122
534	5.6954e-18	GO_INORGANIC_ION_TRANSMEMBRANE_TRANSPORT	cw.122
535	5.00902e-11	GO_ION_HOMEOSTASIS	cw.122
536	7.40486e-18	GO_ION_TRANSMEMBRANE_TRANSPORT	cw.122
537	8.10568e-15	GO_ION_TRANSPORT	cw.122
538	6.84652e-20	GO_METAL_ION_TRANSPORT	cw.122
539	0.000570254	GO_RESPONSE_TO_TRANSITION_METAL_NANOPARTICLE	cw.122
540	6.16617e-06	GO_RESPONSE_TO_ZINC_ION	cw.122
541	8.22856e-17	GO_TRANSITION_METAL_ION_HOMEOSTASIS	cw.122
542	1.43843e-27	GO_TRANSITION_METAL_ION_TRANSPORT	cw.122
543	1.23045e-15	GO_TRANSMEMBRANE_TRANSPORT	cw.122
544	1.14573e-37	GO_ZINC_II_ION_TRANSPORT	cw.122
545	2.02962e-25	GO_ZINC_ION_HOMEOSTASIS	cw.122
546	0.0194164	GO_C21_STEROID_HORMONE_BIOSYNTHETIC_PROCESS	cw.128
547	2.48367e-07	GO_COFACTOR_BIOSYNTHETIC_PROCESS	cw.128
548	1.42343e-05	GO_COFACTOR_METABOLIC_PROCESS	cw.128
549	0.0194164	GO_IRON_ION_HOMEOSTASIS	cw.128
550	1.28935e-13	GO_METALLO_SULFUR_CLUSTER_ASSEMBLY	cw.128
551	4.63305e-21	GO_ALPHA_AMINO_ACID_BIOSYNTHETIC_PROCESS	cw.129
552	4.13308e-29	GO_ALPHA_AMINO_ACID_METABOLIC_PROCESS	cw.129
553	1.10279e-20	GO_CELLULAR_AMINO_ACID_BIOSYNTHETIC_PROCESS	cw.129
554	2.44471e-27	GO_CELLULAR_AMINO_ACID_METABOLIC_PROCESS	cw.129
555	5.98814e-18	GO_CELLULAR_MODIFIED_AMINO_ACID_METABOLIC_PROCESS	cw.129
556	9.38174e-16	GO_DICARBOXYLIC_ACID_METABOLIC_PROCESS	cw.129
557	2.03265e-24	GO_FOLIC_ACID_CONTAINING_COMPOUND_METABOLIC_PROCESS	cw.129
558	2.07862e-23	GO_FOLIC_ACID_METABOLIC_PROCESS	cw.129
559	1.8768e-21	GO_ONE_CARBON_METABOLIC_PROCESS	cw.129
560	1.46971e-15	GO_ORGANIC_ACID_BIOSYNTHETIC_PROCESS	cw.129
561	2.10944e-19	GO_ORGANIC_ACID_METABOLIC_PROCESS	cw.129
562	1.50031e-17	GO_ORGANONITROGEN_COMPOUND_METABOLIC_PROCESS	cw.129
563	2.21772e-25	GO_PTERIDINE_CONTAINING_COMPOUND_METABOLIC_PROCESS	cw.129
564	1.63879e-17	GO_SERINE_FAMILY_AMINO_ACID_METABOLIC_PROCESS	cw.129
565	2.56056e-15	GO_SMALL_MOLECULE_BIOSYNTHETIC_PROCESS	cw.129
566	7.00336e-17	GO_SMALL_MOLECULE_METABOLIC_PROCESS	cw.129
567	4.64673e-16	GO_TETRAHYDROFOLATE_INTERCONVERSION	cw.129
568	1.52155e-18	GO_TETRAHYDROFOLATE_METABOLIC_PROCESS	cw.129
569	1.71777e-17	GO_VITAMIN_METABOLIC_PROCESS	cw.129
570	1.52155e-18	GO_WATER_SOLUBLE_VITAMIN_METABOLIC_PROCESS	cw.129
571	0.0039859	GO_CELLULAR_IRON_ION_HOMEOSTASIS	cw.130
572	0.0222225	GO_CELLULAR_TRANSITION_METAL_ION_HOMEOSTASIS	cw.130
573	1.3902e-13	GO_COFACTOR_BIOSYNTHETIC_PROCESS	cw.130
574	6.00378e-11	GO_COFACTOR_METABOLIC_PROCESS	cw.130
575	0.0157136	GO_IRON_ION_HOMEOSTASIS	cw.130
576	3.48765e-23	GO_METALLO_SULFUR_CLUSTER_ASSEMBLY	cw.130
577	1.89775e-41	GO_ADP_METABOLIC_PROCESS	cw.132
578	1.36623e-41	GO_ATP_GENERATION_FROM_ADP	cw.132
579	1.91332e-44	GO_CARBOHYDRATE_CATABOLIC_PROCESS	cw.132
580	3.18937e-41	GO_CARBOHYDRATE_DERIVATIVE_METABOLIC_PROCESS	cw.132
581	1.09223e-43	GO_CARBOHYDRATE_METABOLIC_PROCESS	cw.132
582	3.53922e-38	GO_COENZYME_METABOLIC_PROCESS	cw.132
583	8.7435e-35	GO_COFACTOR_METABOLIC_PROCESS	cw.132
584	2.10946e-43	GO_GLUCOSE_METABOLIC_PROCESS	cw.132
585	3.94979e-36	GO_HEXOSE_CATABOLIC_PROCESS	cw.132
586	5.96306e-46	GO_HEXOSE_METABOLIC_PROCESS	cw.132
587	1.40573e-43	GO_MONOSACCHARIDE_CATABOLIC_PROCESS	cw.132
588	4.50666e-57	GO_MONOSACCHARIDE_METABOLIC_PROCESS	cw.132
589	2.34708e-42	GO_NUCLEOBASE_CONTAINING_SMALL_MOLECULE_METABOLIC_PROCESS	cw.132
590	1.43116e-36	GO_NUCLEOSIDE_DIPHOSPHATE_METABOLIC_PROCESS	cw.132
591	8.07986e-36	GO_NUCLEOTIDE_PHOSPHORYLATION	cw.132
592	6.41975e-45	GO_ORGANOPHOSPHATE_METABOLIC_PROCESS	cw.132
593	5.35811e-51	GO_OXIDOREDUCTION_COENZYME_METABOLIC_PROCESS	cw.132
594	2.3249e-36	GO_PYRUVATE_METABOLIC_PROCESS	cw.132
595	1.33229e-39	GO_RIBONUCLEOSIDE_DIPHOSPHATE_METABOLIC_PROCESS	cw.132
596	1.37393e-38	GO_SMALL_MOLECULE_METABOLIC_PROCESS	cw.132
597	1.16397e-13	GO_CATABOLIC_PROCESS	cw.135
598	3.97652e-16	GO_CELLULAR_CATABOLIC_PROCESS	cw.135
599	1.6111e-09	GO_CELLULAR_RESPONSE_TO_TOPOLOGICALLY_INCORRECT_PROTEIN	cw.135
600	3.57433e-16	GO_ENDOPLASMIC_RETICULUM_TO_CYTOSOL_TRANSPORT	cw.135
601	7.92777e-35	GO_ERAD_PATHWAY	cw.135
602	3.93784e-19	GO_MACROMOLECULE_CATABOLIC_PROCESS	cw.135
603	3.59552e-13	GO_NEGATIVE_REGULATION_OF_ERAD_PATHWAY	cw.135
604	3.59552e-13	GO_NEGATIVE_REGULATION_OF_RESPONSE_TO_ENDOPLASMIC_RETICULUM_STRESS	cw.135
605	2.98601e-25	GO_PROTEASOMAL_PROTEIN_CATABOLIC_PROCESS	cw.135
606	1.46879e-24	GO_PROTEIN_CATABOLIC_PROCESS	cw.135
607	2.88698e-10	GO_PROTEIN_DEGLYCOSYLATION	cw.135
608	4.58493e-12	GO_PROTEIN_DEMANNOSYLATION	cw.135
609	2.3822e-15	GO_PROTEIN_EXIT_FROM_ENDOPLASMIC_RETICULUM	cw.135
610	3.28261e-20	GO_PROTEOLYSIS	cw.135
611	3.97652e-16	GO_REGULATION_OF_ERAD_PATHWAY	cw.135
612	3.75494e-14	GO_REGULATION_OF_PROTEIN_EXIT_FROM_ENDOPLASMIC_RETICULUM	cw.135
613	7.11982e-16	GO_REGULATION_OF_RETROGRADE_PROTEIN_TRANSPORT_ER_TO_CYTOSOL	cw.135
614	6.52151e-24	GO_RESPONSE_TO_ENDOPLASMIC_RETICULUM_STRESS	cw.135
615	1.26251e-12	GO_RESPONSE_TO_TOPOLOGICALLY_INCORRECT_PROTEIN	cw.135
616	1.61331e-16	GO_RETROGRADE_PROTEIN_TRANSPORT_ER_TO_CYTOSOL	cw.135
617	1.37467e-50	GO_CARBOHYDRATE_DERIVATIVE_METABOLIC_PROCESS	cw.139
618	9.44916e-44	GO_CELLULAR_PROTEIN_COMPLEX_ASSEMBLY	cw.139
619	7.64053e-114	GO_CELLULAR_RESPIRATION	cw.139
620	1.94386e-127	GO_ELECTRON_TRANSPORT_CHAIN	cw.139
621	1.74264e-101	GO_ENERGY_DERIVATION_BY_OXIDATION_OF_ORGANIC_COMPOUNDS	cw.139
622	5.94493e-94	GO_GENERATION_OF_PRECURSOR_METABOLITES_AND_ENERGY	cw.139
623	7.08974e-76	GO_GLYCOSYL_COMPOUND_METABOLIC_PROCESS	cw.139
624	3.45576e-73	GO_MITOCHONDRIAL_RESPIRATORY_CHAIN_COMPLEX_ASSEMBLY	cw.139
625	3.76153e-71	GO_MITOCHONDRIAL_RESPIRATORY_CHAIN_COMPLEX_I_BIOGENESIS	cw.139
626	6.55977e-35	GO_MITOCHONDRION_ORGANIZATION	cw.139
627	1.30386e-66	GO_NUCLEOBASE_CONTAINING_SMALL_MOLECULE_METABOLIC_PROCESS	cw.139
628	2.80833e-86	GO_NUCLEOSIDE_MONOPHOSPHATE_METABOLIC_PROCESS	cw.139
629	1.49085e-88	GO_NUCLEOSIDE_TRIPHOSPHATE_METABOLIC_PROCESS	cw.139
630	5.27601e-38	GO_ORGANONITROGEN_COMPOUND_METABOLIC_PROCESS	cw.139
631	1.00104e-53	GO_ORGANOPHOSPHATE_METABOLIC_PROCESS	cw.139
632	2.52334e-65	GO_OXIDATION_REDUCTION_PROCESS	cw.139
633	1.95305e-118	GO_OXIDATIVE_PHOSPHORYLATION	cw.139
634	1.7497e-44	GO_PHOSPHORYLATION	cw.139
635	7.08974e-76	GO_PURINE_CONTAINING_COMPOUND_METABOLIC_PROCESS	cw.139
636	4.4266e-47	GO_SMALL_MOLECULE_METABOLIC_PROCESS	cw.139
637	4.65388e-41	GO_AMINOGLYCAN_BIOSYNTHETIC_PROCESS	cw.147
638	5.81258e-20	GO_AMINOGLYCAN_CATABOLIC_PROCESS	cw.147
639	7.32887e-43	GO_AMINOGLYCAN_METABOLIC_PROCESS	cw.147
640	6.33515e-24	GO_CARBOHYDRATE_DERIVATIVE_BIOSYNTHETIC_PROCESS	cw.147
641	6.561e-14	GO_CARBOHYDRATE_DERIVATIVE_CATABOLIC_PROCESS	cw.147
642	6.49644e-21	GO_CARBOHYDRATE_DERIVATIVE_METABOLIC_PROCESS	cw.147
643	1.79858e-14	GO_GLYCOPROTEIN_METABOLIC_PROCESS	cw.147
644	1.72363e-17	GO_HEPARAN_SULFATE_PROTEOGLYCAN_BIOSYNTHETIC_PROCESS	cw.147
645	3.54562e-21	GO_HEPARAN_SULFATE_PROTEOGLYCAN_METABOLIC_PROCESS	cw.147
646	1.02396e-18	GO_ISOPRENOID_METABOLIC_PROCESS	cw.147
647	2.32469e-08	GO_LIPID_METABOLIC_PROCESS	cw.147
648	5.88163e-10	GO_MUCOPOLYSACCHARIDE_METABOLIC_PROCESS	cw.147
649	1.81717e-14	GO_ORGANONITROGEN_COMPOUND_BIOSYNTHETIC_PROCESS	cw.147
650	6.61028e-12	GO_ORGANONITROGEN_COMPOUND_CATABOLIC_PROCESS	cw.147
651	1.34904e-14	GO_ORGANONITROGEN_COMPOUND_METABOLIC_PROCESS	cw.147
652	1.86839e-14	GO_PROTEOGLYCAN_BIOSYNTHETIC_PROCESS	cw.147
653	3.54562e-21	GO_PROTEOGLYCAN_METABOLIC_PROCESS	cw.147
654	1.30685e-09	GO_SULFUR_COMPOUND_BIOSYNTHETIC_PROCESS	cw.147
655	3.86318e-11	GO_SULFUR_COMPOUND_METABOLIC_PROCESS	cw.147
656	1.10109e-20	GO_TERPENOID_METABOLIC_PROCESS	cw.147
657	1.71811e-07	GO_CLEAVAGE_INVOLVED_IN_RRNA_PROCESSING	cw.149
658	2.30081e-09	GO_MATURATION_OF_5_8S_RRNA	cw.149
659	4.24419e-07	GO_MATURATION_OF_LSU_RRNA	cw.149
660	3.47915e-44	GO_MATURATION_OF_SSU_RRNA	cw.149
661	0.00037289	GO_METHYLATION	cw.149
662	2.34469e-68	GO_NCRNA_METABOLIC_PROCESS	cw.149
663	3.6081e-79	GO_NCRNA_PROCESSING	cw.149
664	4.03663e-92	GO_RIBONUCLEOPROTEIN_COMPLEX_BIOGENESIS	cw.149
665	9.66382e-18	GO_RIBOSOMAL_LARGE_SUBUNIT_BIOGENESIS	cw.149
666	2.50781e-40	GO_RIBOSOMAL_SMALL_SUBUNIT_BIOGENESIS	cw.149
667	1.71351e-09	GO_RIBOSOME_ASSEMBLY	cw.149
668	5.59474e-107	GO_RIBOSOME_BIOGENESIS	cw.149
669	1.00024e-07	GO_RNA_METHYLATION	cw.149
670	1.84889e-13	GO_RNA_MODIFICATION	cw.149
671	3.85602e-56	GO_RNA_PROCESSING	cw.149
672	6.01854e-13	GO_RNA_SECONDARY_STRUCTURE_UNWINDING	cw.149
673	2.67719e-80	GO_RRNA_METABOLIC_PROCESS	cw.149
674	4.24419e-07	GO_RRNA_METHYLATION	cw.149
675	1.82637e-12	GO_RRNA_MODIFICATION	cw.149
676	0.00037289	GO_TRNA_PROCESSING	cw.149
677	2.4662e-09	GO_CARBOHYDRATE_DERIVATIVE_BIOSYNTHETIC_PROCESS	cw.150
678	4.07822e-07	GO_CARBOHYDRATE_DERIVATIVE_METABOLIC_PROCESS	cw.150
679	1.30202e-10	GO_CARBOHYDRATE_METABOLIC_PROCESS	cw.150
680	9.21422e-08	GO_CELLULAR_LIPID_METABOLIC_PROCESS	cw.150
681	2.4662e-09	GO_GLYCOPROTEIN_METABOLIC_PROCESS	cw.150
682	6.399e-12	GO_GLYCOSYLATION	cw.150
683	4.15271e-07	GO_LIPID_METABOLIC_PROCESS	cw.150
684	5.86198e-11	GO_MANNOSYLATION	cw.150
685	2.63181e-17	GO_OLIGOSACCHARIDE_LIPID_INTERMEDIATE_BIOSYNTHETIC_PROCESS	cw.150
686	0.000102915	GO_PROTEIN_N_LINKED_GLYCOSYLATION	cw.150
687	1.94908e-09	GO_ALCOHOL_METABOLIC_PROCESS	cw.173
688	8.24288e-13	GO_AMMONIUM_ION_METABOLIC_PROCESS	cw.173
689	1.46485e-19	GO_CELLULAR_AMIDE_METABOLIC_PROCESS	cw.173
690	7.3516e-28	GO_CELLULAR_LIPID_METABOLIC_PROCESS	cw.173
691	1.65046e-18	GO_CERAMIDE_BIOSYNTHETIC_PROCESS	cw.173
692	2.7665e-35	GO_CERAMIDE_METABOLIC_PROCESS	cw.173
693	1.7785e-09	GO_DIOL_METABOLIC_PROCESS	cw.173
694	2.17979e-14	GO_GLYCOSPHINGOLIPID_METABOLIC_PROCESS	cw.173
695	5.2242e-20	GO_LIPID_BIOSYNTHETIC_PROCESS	cw.173
696	7.66454e-26	GO_LIPID_METABOLIC_PROCESS	cw.173
697	6.32591e-12	GO_LIPOSACCHARIDE_METABOLIC_PROCESS	cw.173
698	9.27419e-32	GO_MEMBRANE_LIPID_BIOSYNTHETIC_PROCESS	cw.173
699	1.68828e-10	GO_MEMBRANE_LIPID_CATABOLIC_PROCESS	cw.173
700	3.58867e-43	GO_MEMBRANE_LIPID_METABOLIC_PROCESS	cw.173
701	7.69922e-10	GO_ORGANIC_HYDROXY_COMPOUND_METABOLIC_PROCESS	cw.173
702	3.62099e-14	GO_ORGANONITROGEN_COMPOUND_BIOSYNTHETIC_PROCESS	cw.173
703	7.9506e-20	GO_ORGANONITROGEN_COMPOUND_METABOLIC_PROCESS	cw.173
704	6.73078e-12	GO_SPHINGOID_METABOLIC_PROCESS	cw.173
705	1.59474e-35	GO_SPHINGOLIPID_BIOSYNTHETIC_PROCESS	cw.173
706	1.74968e-46	GO_SPHINGOLIPID_METABOLIC_PROCESS	cw.173
707	1.40643e-53	GO_AMIDE_BIOSYNTHETIC_PROCESS	cw.174
708	3.24674e-101	GO_AMINO_ACID_ACTIVATION	cw.174
709	5.54867e-49	GO_CELLULAR_AMIDE_METABOLIC_PROCESS	cw.174
710	1.26938e-65	GO_CELLULAR_AMINO_ACID_METABOLIC_PROCESS	cw.174
711	0.000326494	GO_MITOCHONDRIAL_RNA_METABOLIC_PROCESS	cw.174
712	2.31178e-05	GO_MITOCHONDRIAL_TRANSLATION	cw.174
713	1.82545e-52	GO_NCRNA_METABOLIC_PROCESS	cw.174
714	1.37967e-48	GO_ORGANIC_ACID_METABOLIC_PROCESS	cw.174
715	2.71267e-44	GO_ORGANONITROGEN_COMPOUND_BIOSYNTHETIC_PROCESS	cw.174
716	1.28166e-35	GO_ORGANONITROGEN_COMPOUND_METABOLIC_PROCESS	cw.174
717	1.25378e-52	GO_PEPTIDE_METABOLIC_PROCESS	cw.174
718	0.01438	GO_REGULATION_OF_CELLULAR_AMIDE_METABOLIC_PROCESS	cw.174
719	4.20245e-08	GO_REGULATION_OF_TRANSLATIONAL_ELONGATION	cw.174
720	3.11272e-09	GO_REGULATION_OF_TRANSLATIONAL_FIDELITY	cw.174
721	4.56369e-37	GO_SMALL_MOLECULE_METABOLIC_PROCESS	cw.174
722	6.52118e-73	GO_TRNA_METABOLIC_PROCESS	cw.174
723	0.00736351	GO_TRNA_PROCESSING	cw.174
724	9.88648e-26	GO_ALCOHOL_METABOLIC_PROCESS	cw.180
725	2.86344e-32	GO_AMINE_METABOLIC_PROCESS	cw.180
726	4.52045e-29	GO_AMMONIUM_ION_METABOLIC_PROCESS	cw.180
727	4.92129e-51	GO_CELLULAR_LIPID_METABOLIC_PROCESS	cw.180
728	1.27676e-36	GO_ETHANOLAMINE_CONTAINING_COMPOUND_METABOLIC_PROCESS	cw.180
729	1.10182e-39	GO_GLYCEROLIPID_BIOSYNTHETIC_PROCESS	cw.180
730	4.74714e-55	GO_GLYCEROLIPID_METABOLIC_PROCESS	cw.180
731	3.52096e-47	GO_GLYCEROPHOSPHOLIPID_METABOLIC_PROCESS	cw.180
732	1.07018e-40	GO_LIPID_BIOSYNTHETIC_PROCESS	cw.180
733	8.56833e-56	GO_LIPID_METABOLIC_PROCESS	cw.180
734	9.26698e-29	GO_NEUTRAL_LIPID_BIOSYNTHETIC_PROCESS	cw.180
735	1.20314e-25	GO_NEUTRAL_LIPID_METABOLIC_PROCESS	cw.180
736	1.39827e-24	GO_ORGANIC_HYDROXY_COMPOUND_METABOLIC_PROCESS	cw.180
737	1.11877e-35	GO_ORGANOPHOSPHATE_BIOSYNTHETIC_PROCESS	cw.180
738	2.25728e-33	GO_ORGANOPHOSPHATE_METABOLIC_PROCESS	cw.180
739	2.87102e-27	GO_PHOSPHATE_CONTAINING_COMPOUND_METABOLIC_PROCESS	cw.180
740	8.67181e-20	GO_PHOSPHATIDIC_ACID_METABOLIC_PROCESS	cw.180
741	1.42664e-38	GO_PHOSPHATIDYLCHOLINE_METABOLIC_PROCESS	cw.180
742	9.42395e-43	GO_PHOSPHOLIPID_BIOSYNTHETIC_PROCESS	cw.180
743	8.70976e-48	GO_PHOSPHOLIPID_METABOLIC_PROCESS	cw.180
744	0.000522331	GO_ANTERIOR_POSTERIOR_PATTERN_SPECIFICATION	cw.216
745	0.00196335	GO_DEVELOPMENTAL_PROCESS_INVOLVED_IN_REPRODUCTION	cw.216
746	0.00237963	GO_ENDOCRINE_SYSTEM_DEVELOPMENT	cw.216
747	0.00237963	GO_EYE_DEVELOPMENT	cw.216
748	0.00220813	GO_MESONEPHROS_DEVELOPMENT	cw.216
749	0.00237963	GO_NEGATIVE_REGULATION_OF_CELL_DEVELOPMENT	cw.216
750	0.000153246	GO_NEGATIVE_REGULATION_OF_CELL_DIFFERENTIATION	cw.216
751	0.000475421	GO_NEGATIVE_REGULATION_OF_DEVELOPMENTAL_PROCESS	cw.216
752	0.000616004	GO_NEGATIVE_REGULATION_OF_MULTICELLULAR_ORGANISMAL_PROCESS	cw.216
753	0.00205614	GO_NEGATIVE_REGULATION_OF_MYELOID_CELL_DIFFERENTIATION	cw.216
754	0.00237963	GO_POSITIVE_REGULATION_OF_BIOSYNTHETIC_PROCESS	cw.216
755	0.00237963	GO_POSITIVE_REGULATION_OF_GENE_EXPRESSION	cw.216
756	0.000181775	GO_POSITIVE_REGULATION_OF_TRANSCRIPTION_FROM_RNA_POLYMERASE_II_PROMOTER	cw.216
757	0.00205614	GO_REGIONALIZATION	cw.216
758	0.00232997	GO_REGULATION_OF_HEMOPOIESIS	cw.216
759	1.47943e-06	GO_REGULATION_OF_TRANSCRIPTION_FROM_RNA_POLYMERASE_II_PROMOTER	cw.216
760	0.000616004	GO_SENSORY_ORGAN_DEVELOPMENT	cw.216
761	0.00188519	GO_SEX_DIFFERENTIATION	cw.216
762	0.000522331	GO_SKELETAL_SYSTEM_DEVELOPMENT	cw.216
763	9.01691e-05	GO_TRANSCRIPTION_FROM_RNA_POLYMERASE_II_PROMOTER	cw.216
764	6.11768e-13	GO_ANTEROGRADE_AXONAL_TRANSPORT	cw.224
765	8.14544e-14	GO_AXO_DENDRITIC_TRANSPORT	cw.224
766	1.75e-05	GO_CELLULAR_MACROMOLECULE_LOCALIZATION	cw.224
767	9.21976e-12	GO_CYTOSKELETON_DEPENDENT_INTRACELLULAR_TRANSPORT	cw.224
768	5.91385e-10	GO_CYTOSOLIC_TRANSPORT	cw.224
769	2.3834e-06	GO_ESTABLISHMENT_OF_LOCALIZATION_IN_CELL	cw.224
770	5.74573e-06	GO_ESTABLISHMENT_OF_PROTEIN_LOCALIZATION	cw.224
771	3.92412e-07	GO_INTRACELLULAR_PROTEIN_TRANSPORT	cw.224
772	2.45978e-10	GO_MICROTUBULE_BASED_MOVEMENT	cw.224
773	8.95458e-07	GO_MICROTUBULE_BASED_PROCESS	cw.224
774	6.52521e-05	GO_MOVEMENT_OF_CELL_OR_SUBCELLULAR_COMPONENT	cw.224
775	4.32151e-06	GO_ORGANELLE_LOCALIZATION	cw.224
776	3.86638e-12	GO_ORGANELLE_TRANSPORT_ALONG_MICROTUBULE	cw.224
777	4.5358e-05	GO_PROTEIN_LOCALIZATION	cw.224
778	3.87202e-14	GO_SYNAPTIC_VESICLE_CYTOSKELETAL_TRANSPORT	cw.224
779	1.80375e-09	GO_SYNAPTIC_VESICLE_LOCALIZATION	cw.224
780	0.000165846	GO_VACUOLAR_TRANSPORT	cw.224
781	3.15519e-13	GO_VESICLE_CYTOSKELETAL_TRAFFICKING	cw.224
782	4.17083e-08	GO_VESICLE_LOCALIZATION	cw.224
783	2.51884e-07	GO_VESICLE_MEDIATED_TRANSPORT	cw.224
784	1.24699e-08	GO_ANTEROGRADE_AXONAL_TRANSPORT	cw.232
785	8.38419e-08	GO_AXO_DENDRITIC_TRANSPORT	cw.232
786	2.64118e-07	GO_CELLULAR_PIGMENTATION	cw.232
787	2.08176e-05	GO_CYTOSKELETON_DEPENDENT_INTRACELLULAR_TRANSPORT	cw.232
788	0.00018337	GO_CYTOSOLIC_TRANSPORT	cw.232
789	0.000411457	GO_DEVELOPMENTAL_PIGMENTATION	cw.232
790	0.00020771	GO_HEMOSTASIS	cw.232
791	0.000123023	GO_MICROTUBULE_BASED_MOVEMENT	cw.232
792	8.91911e-07	GO_ORGANELLE_TRANSPORT_ALONG_MICROTUBULE	cw.232
793	3.33452e-15	GO_PIGMENTATION	cw.232
794	0.000181729	GO_PIGMENT_CELL_DIFFERENTIATION	cw.232
795	6.25744e-09	GO_PIGMENT_GRANULE_ORGANIZATION	cw.232
796	0.00140731	GO_REGULATION_OF_BODY_FLUID_LEVELS	cw.232
797	4.60218e-07	GO_SECRETORY_GRANULE_ORGANIZATION	cw.232
798	1.70616e-09	GO_SYNAPTIC_VESICLE_CYTOSKELETAL_TRANSPORT	cw.232
799	2.28323e-06	GO_SYNAPTIC_VESICLE_LOCALIZATION	cw.232
800	1.97071e-07	GO_VESICLE_CYTOSKELETAL_TRAFFICKING	cw.232
801	0.00020771	GO_VESICLE_LOCALIZATION	cw.232
802	0.000590728	GO_VESICLE_ORGANIZATION	cw.232
803	0.001313	GO_WOUND_HEALING	cw.232
804	1.7478e-16	GO_AUTOPHAGY	cw.239
805	1.14547e-31	GO_CELL_SEPARATION_AFTER_CYTOKINESIS	cw.239
806	2.43373e-20	GO_CHROMOSOME_LOCALIZATION	cw.239
807	1.63177e-22	GO_ENDOMEMBRANE_SYSTEM_ORGANIZATION	cw.239
808	1.14586e-41	GO_ENDOSOME_ORGANIZATION	cw.239
809	2.38981e-16	GO_INTERSPECIES_INTERACTION_BETWEEN_ORGANISMS	cw.239
810	7.37934e-22	GO_METAPHASE_PLATE_CONGRESSION	cw.239
811	1.69201e-17	GO_MITOTIC_SISTER_CHROMATID_SEGREGATION	cw.239
812	3.32582e-42	GO_MULTI_ORGANISM_MEMBRANE_ORGANIZATION	cw.239
813	1.17426e-44	GO_MULTI_ORGANISM_ORGANELLE_ORGANIZATION	cw.239
814	5.66214e-50	GO_MULTIVESICULAR_BODY_ORGANIZATION	cw.239
815	6.54084e-16	GO_NUCLEUS_ORGANIZATION	cw.239
816	8.32645e-23	GO_ORGANELLE_ASSEMBLY	cw.239
817	3.71456e-18	GO_REGULATION_OF_SPINDLE_ASSEMBLY	cw.239
818	1.50815e-16	GO_REGULATION_OF_SPINDLE_ORGANIZATION	cw.239
819	5.6896e-24	GO_VACUOLAR_TRANSPORT	cw.239
820	4.03653e-32	GO_VACUOLE_ORGANIZATION	cw.239
821	5.6896e-24	GO_VESICLE_ORGANIZATION	cw.239
822	7.0858e-23	GO_VIRAL_LIFE_CYCLE	cw.239
823	1.21671e-38	GO_VIRION_ASSEMBLY	cw.239
824	3.17199e-17	GO_ER_TO_GOLGI_VESICLE_MEDIATED_TRANSPORT	cw.256
825	3.60536e-07	GO_ESTABLISHMENT_OF_LOCALIZATION_IN_CELL	cw.256
826	3.18782e-14	GO_GOLGI_VESICLE_TRANSPORT	cw.256
827	5.98594e-17	GO_LOCALIZATION_WITHIN_MEMBRANE	cw.256
828	9.43983e-07	GO_MACROMOLECULAR_COMPLEX_ASSEMBLY	cw.256
829	1.97042e-08	GO_MEMBRANE_ORGANIZATION	cw.256
830	1.17641e-11	GO_ORGANELLE_LOCALIZATION	cw.256
831	8.7749e-08	GO_PROTEIN_COMPLEX_BIOGENESIS	cw.256
832	1.62065e-06	GO_PROTEIN_COMPLEX_SUBUNIT_ORGANIZATION	cw.256
833	6.72986e-18	GO_VESICLE_COATING	cw.256
834	2.71453e-14	GO_VESICLE_LOCALIZATION	cw.256
835	3.40982e-09	GO_VESICLE_MEDIATED_TRANSPORT	cw.256
836	2.45676e-13	GO_VESICLE_ORGANIZATION	cw.256
837	8.51435e-18	GO_VESICLE_TARGETING	cw.256
838	4.46805e-05	GO_CELLULAR_MACROMOLECULE_LOCALIZATION	cw.257
839	0.000551523	GO_ESTABLISHMENT_OF_LOCALIZATION_IN_CELL	cw.257
840	0.000153251	GO_ESTABLISHMENT_OF_PROTEIN_LOCALIZATION	cw.257
841	1.62781e-09	GO_ESTABLISHMENT_OF_PROTEIN_LOCALIZATION_TO_ORGANELLE	cw.257
842	1.22716e-06	GO_INTRACELLULAR_PROTEIN_TRANSPORT	cw.257
843	0.00067093	GO_MEMBRANE_BIOGENESIS	cw.257
844	5.01582e-23	GO_PEROXISOMAL_TRANSPORT	cw.257
845	2.12804e-25	GO_PEROXISOME_ORGANIZATION	cw.257
846	1.72718e-13	GO_PROTEIN_IMPORT	cw.257
847	1.69449e-18	GO_PROTEIN_IMPORT_INTO_PEROXISOME_MATRIX	cw.257
848	0.000759823	GO_PROTEIN_LOCALIZATION	cw.257
849	5.20278e-08	GO_PROTEIN_LOCALIZATION_TO_ORGANELLE	cw.257
850	3.02966e-09	GO_PROTEIN_TARGETING	cw.257
851	0.00959238	GO_PROTEIN_TARGETING_TO_MEMBRANE	cw.257
852	3.154e-18	GO_PROTEIN_TRANSMEMBRANE_TRANSPORT	cw.257
853	2.76683e-09	GO_TRANSMEMBRANE_TRANSPORT	cw.257
854	6.46697e-15	GO_ALCOHOL_BIOSYNTHETIC_PROCESS	cw.275
855	3.81026e-14	GO_ALCOHOL_METABOLIC_PROCESS	cw.275
856	8.94929e-12	GO_LIPID_BIOSYNTHETIC_PROCESS	cw.275
857	6.65891e-13	GO_LIPID_METABOLIC_PROCESS	cw.275
858	9.75111e-16	GO_ORGANIC_HYDROXY_COMPOUND_BIOSYNTHETIC_PROCESS	cw.275
859	1.12909e-14	GO_ORGANIC_HYDROXY_COMPOUND_METABOLIC_PROCESS	cw.275
860	1.22755e-07	GO_OXIDATION_REDUCTION_PROCESS	cw.275
861	4.68653e-11	GO_SMALL_MOLECULE_BIOSYNTHETIC_PROCESS	cw.275
862	2.07539e-08	GO_SMALL_MOLECULE_METABOLIC_PROCESS	cw.275
863	2.61313e-20	GO_STEROID_BIOSYNTHETIC_PROCESS	cw.275
864	3.14405e-23	GO_STEROID_METABOLIC_PROCESS	cw.275
865	5.36731e-19	GO_STEROL_BIOSYNTHETIC_PROCESS	cw.275
866	1.27238e-19	GO_STEROL_METABOLIC_PROCESS	cw.275
867	2.28444e-09	GO_NCRNA_METABOLIC_PROCESS	cw.283
868	1.00205e-10	GO_NCRNA_PROCESSING	cw.283
869	7.61505e-18	GO_NCRNA_TRANSCRIPTION	cw.283
870	1.90753e-07	GO_RNA_PROCESSING	cw.283
871	4.45038e-18	GO_SNRNA_METABOLIC_PROCESS	cw.283
872	5.0665e-25	GO_SNRNA_PROCESSING	cw.283
873	2.34806e-09	GO_TRANSCRIPTION_FROM_RNA_POLYMERASE_II_PROMOTER	cw.283
874	3.71785e-11	GO_DNA_TEMPLATED_TRANSCRIPTION_TERMINATION	cw.287
875	0.00628112	GO_ESTABLISHMENT_OF_LOCALIZATION_IN_CELL	cw.287
876	0.00323486	GO_INTERSPECIES_INTERACTION_BETWEEN_ORGANISMS	cw.287
877	3.24474e-07	GO_MRNA_METABOLIC_PROCESS	cw.287
878	1.63715e-08	GO_MRNA_PROCESSING	cw.287
879	1.58012e-08	GO_MULTI_ORGANISM_LOCALIZATION	cw.287
880	1.65372e-07	GO_NITROGEN_COMPOUND_TRANSPORT	cw.287
881	3.69299e-10	GO_NUCLEAR_EXPORT	cw.287
882	1.31357e-07	GO_NUCLEAR_TRANSPORT	cw.287
883	1.6996e-09	GO_NUCLEOBASE_CONTAINING_COMPOUND_TRANSPORT	cw.287
884	0.0184403	GO_REGULATION_OF_DNA_DAMAGE_CHECKPOINT	cw.287
885	7.34315e-11	GO_RIBONUCLEOPROTEIN_COMPLEX_LOCALIZATION	cw.287
886	1.43863e-09	GO_RNA_LOCALIZATION	cw.287
887	4.3499e-06	GO_RNA_PROCESSING	cw.287
888	7.37737e-06	GO_RNA_SPLICING	cw.287
889	3.17986e-12	GO_TERMINATION_OF_RNA_POLYMERASE_II_TRANSCRIPTION	cw.287
890	4.23808e-06	GO_TRANSCRIPTION_FROM_RNA_POLYMERASE_II_PROMOTER	cw.287
891	3.6785e-05	GO_VIRAL_LIFE_CYCLE	cw.287
892	7.99612e-11	GO_ANATOMICAL_STRUCTURE_FORMATION_INVOLVED_IN_MORPHOGENESIS	cw.290
893	3.82489e-12	GO_CELL_PART_MORPHOGENESIS	cw.290
894	3.89437e-15	GO_CELL_PROJECTION_ASSEMBLY	cw.290
895	9.61161e-11	GO_CELL_PROJECTION_ORGANIZATION	cw.290
896	6.90082e-16	GO_CELLULAR_COMPONENT_ASSEMBLY_INVOLVED_IN_MORPHOGENESIS	cw.290
897	7.35985e-11	GO_CELLULAR_COMPONENT_MORPHOGENESIS	cw.290
898	2.86345e-08	GO_CELLULAR_PIGMENTATION	cw.290
899	4.35544e-16	GO_CILIUM_ORGANIZATION	cw.290
900	4.75529e-06	GO_ESTABLISHMENT_OF_PROTEIN_LOCALIZATION	cw.290
901	2.00124e-07	GO_FAT_CELL_DIFFERENTIATION	cw.290
902	3.21751e-12	GO_ORGANELLE_ASSEMBLY	cw.290
903	1.93382e-07	GO_PIGMENTATION	cw.290
904	1.55276e-09	GO_PIGMENT_GRANULE_LOCALIZATION	cw.290
905	2.5084e-05	GO_PROTEIN_LOCALIZATION	cw.290
906	3.21751e-12	GO_PROTEIN_LOCALIZATION_TO_CILIUM	cw.290
907	5.73632e-11	GO_SENSORY_PERCEPTION	cw.290
908	3.07613e-11	GO_SENSORY_PERCEPTION_OF_LIGHT_STIMULUS	cw.290
909	3.21124e-05	GO_SPECIFICATION_OF_SYMMETRY	cw.290
910	3.45956e-07	GO_SYSTEM_PROCESS	cw.290
911	3.55135e-05	GO_VESICLE_LOCALIZATION	cw.290
912	0.0143198	GO_ALDITOL_METABOLIC_PROCESS	cw.293
913	9.65272e-13	GO_CELLULAR_KETONE_METABOLIC_PROCESS	cw.293
914	4.36048e-10	GO_COENZYME_BIOSYNTHETIC_PROCESS	cw.293
915	4.89134e-08	GO_COENZYME_METABOLIC_PROCESS	cw.293
916	3.77737e-09	GO_COFACTOR_BIOSYNTHETIC_PROCESS	cw.293
917	2.61619e-07	GO_COFACTOR_METABOLIC_PROCESS	cw.293
918	1.19297e-15	GO_KETONE_BIOSYNTHETIC_PROCESS	cw.293
919	1.08214e-10	GO_OXIDOREDUCTION_COENZYME_METABOLIC_PROCESS	cw.293
920	1.18355e-14	GO_QUINONE_METABOLIC_PROCESS	cw.293
921	4.44117e-07	GO_SMALL_MOLECULE_BIOSYNTHETIC_PROCESS	cw.293
922	0.004433	GO_SMALL_MOLECULE_METABOLIC_PROCESS	cw.293
923	1.65374e-16	GO_UBIQUINONE_METABOLIC_PROCESS	cw.293

## Sheet: CLP
	Adjusted.p.value	BP_GO	Clusters
1	5.89457e-22	GO_CARBOHYDRATE_DERIVATIVE_BIOSYNTHETIC_PROCESS	clp.1
2	9.56532e-18	GO_CARBOHYDRATE_DERIVATIVE_METABOLIC_PROCESS	clp.1
3	1.12103e-11	GO_CELLULAR_LIPID_METABOLIC_PROCESS	clp.1
4	2.25326e-09	GO_GLYCEROLIPID_BIOSYNTHETIC_PROCESS	clp.1
5	3.27592e-13	GO_GLYCOLIPID_BIOSYNTHETIC_PROCESS	clp.1
6	1.75749e-10	GO_GLYCOSYLATION	clp.1
7	1.89193e-14	GO_GPI_ANCHOR_METABOLIC_PROCESS	clp.1
8	7.11856e-11	GO_LIPID_BIOSYNTHETIC_PROCESS	clp.1
9	8.11273e-11	GO_LIPID_METABOLIC_PROCESS	clp.1
10	1.13286e-11	GO_LIPOPROTEIN_BIOSYNTHETIC_PROCESS	clp.1
11	6.28502e-11	GO_LIPOPROTEIN_METABOLIC_PROCESS	clp.1
12	3.27592e-13	GO_LIPOSACCHARIDE_METABOLIC_PROCESS	clp.1
13	1.59239e-12	GO_MANNOSYLATION	clp.1
14	4.58646e-11	GO_MEMBRANE_LIPID_BIOSYNTHETIC_PROCESS	clp.1
15	1.34612e-09	GO_MEMBRANE_LIPID_METABOLIC_PROCESS	clp.1
16	7.13807e-11	GO_PHOSPHATIDYLINOSITOL_BIOSYNTHETIC_PROCESS	clp.1
17	4.79741e-10	GO_PHOSPHATIDYLINOSITOL_METABOLIC_PROCESS	clp.1
18	1.94357e-10	GO_PHOSPHOLIPID_BIOSYNTHETIC_PROCESS	clp.1
19	2.07274e-09	GO_PHOSPHOLIPID_METABOLIC_PROCESS	clp.1
20	8.56968e-12	GO_PREASSEMBLY_OF_GPI_ANCHOR_IN_ER_MEMBRANE	clp.1
21	1.06779e-115	GO_CELLULAR_RESPONSE_TO_ORGANIC_SUBSTANCE	clp.2
22	1.06779e-115	GO_CELLULAR_RESPONSE_TO_STRESS	clp.2
23	1.34147e-91	GO_IMMUNE_SYSTEM_PROCESS	clp.2
24	8.49268e-92	GO_INTRACELLULAR_SIGNAL_TRANSDUCTION	clp.2
25	2.26753e-87	GO_NEGATIVE_REGULATION_OF_CELL_COMMUNICATION	clp.2
26	1.06779e-115	GO_POSITIVE_REGULATION_OF_BIOSYNTHETIC_PROCESS	clp.2
27	8.55236e-99	GO_POSITIVE_REGULATION_OF_CELL_COMMUNICATION	clp.2
28	8.57755e-109	GO_POSITIVE_REGULATION_OF_GENE_EXPRESSION	clp.2
29	2.49886e-99	GO_POSITIVE_REGULATION_OF_MOLECULAR_FUNCTION	clp.2
30	1.58918e-123	GO_POSITIVE_REGULATION_OF_PROTEIN_METABOLIC_PROCESS	clp.2
31	1.56574e-115	GO_POSITIVE_REGULATION_OF_PROTEIN_MODIFICATION_PROCESS	clp.2
32	7.67479e-129	GO_POSITIVE_REGULATION_OF_RESPONSE_TO_STIMULUS	clp.2
33	1.32425e-87	GO_REGULATION_OF_CELL_DIFFERENTIATION	clp.2
34	6.41876e-88	GO_REGULATION_OF_INTRACELLULAR_SIGNAL_TRANSDUCTION	clp.2
35	4.83677e-105	GO_REGULATION_OF_MULTICELLULAR_ORGANISMAL_DEVELOPMENT	clp.2
36	3.5091e-114	GO_REGULATION_OF_PHOSPHORUS_METABOLIC_PROCESS	clp.2
37	1.53444e-152	GO_REGULATION_OF_PROTEIN_MODIFICATION_PROCESS	clp.2
38	5.80182e-115	GO_REGULATION_OF_TRANSCRIPTION_FROM_RNA_POLYMERASE_II_PROMOTER	clp.2
39	2.00857e-91	GO_REGULATION_OF_TRANSFERASE_ACTIVITY	clp.2
40	1.5594e-93	GO_RESPONSE_TO_ENDOGENOUS_STIMULUS	clp.2
41	3.53069e-18	GO_ATP_DEPENDENT_CHROMATIN_REMODELING	clp.3
42	5.97695e-53	GO_CELL_CYCLE	clp.3
43	2.50535e-56	GO_CELL_CYCLE_PROCESS	clp.3
44	3.37834e-39	GO_CELL_DIVISION	clp.3
45	3.87097e-29	GO_CENTROMERE_COMPLEX_ASSEMBLY	clp.3
46	1.34046e-66	GO_CHROMOSOME_ORGANIZATION	clp.3
47	3.24065e-99	GO_CHROMOSOME_SEGREGATION	clp.3
48	2.50022e-13	GO_DNA_PACKAGING	clp.3
49	3.01994e-21	GO_DNA_REPLICATION_INDEPENDENT_NUCLEOSOME_ORGANIZATION	clp.3
50	2.75922e-22	GO_HISTONE_EXCHANGE	clp.3
51	7.53485e-38	GO_MITOTIC_CELL_CYCLE	clp.3
52	4.10897e-45	GO_MITOTIC_NUCLEAR_DIVISION	clp.3
53	1.29826e-14	GO_MITOTIC_SISTER_CHROMATID_SEGREGATION	clp.3
54	3.7245e-100	GO_NUCLEAR_CHROMOSOME_SEGREGATION	clp.3
55	8.95789e-48	GO_ORGANELLE_FISSION	clp.3
56	2.23518e-13	GO_PROTEIN_COMPLEX_SUBUNIT_ORGANIZATION	clp.3
57	1.0344e-13	GO_PROTEIN_DNA_COMPLEX_SUBUNIT_ORGANIZATION	clp.3
58	3.28686e-13	GO_PROTEIN_SUMOYLATION	clp.3
59	3.73601e-111	GO_SISTER_CHROMATID_COHESION	clp.3
60	7.11118e-95	GO_SISTER_CHROMATID_SEGREGATION	clp.3
61	8.92297e-45	GO_DNA_TEMPLATED_TRANSCRIPTION_TERMINATION	clp.4
62	8.7923e-225	GO_MRNA_METABOLIC_PROCESS	clp.4
63	8.34245e-258	GO_MRNA_PROCESSING	clp.4
64	9.78959e-34	GO_NITROGEN_COMPOUND_TRANSPORT	clp.4
65	5.95438e-52	GO_NUCLEAR_EXPORT	clp.4
66	1.68219e-53	GO_NUCLEAR_TRANSPORT	clp.4
67	5.66474e-52	GO_NUCLEOBASE_CONTAINING_COMPOUND_TRANSPORT	clp.4
68	8.863e-37	GO_REGULATION_OF_MRNA_METABOLIC_PROCESS	clp.4
69	2.08192e-36	GO_REGULATION_OF_MRNA_SPLICING_VIA_SPLICEOSOME	clp.4
70	2.73122e-39	GO_REGULATION_OF_RNA_SPLICING	clp.4
71	6.03448e-39	GO_RIBONUCLEOPROTEIN_COMPLEX_BIOGENESIS	clp.4
72	2.36616e-57	GO_RIBONUCLEOPROTEIN_COMPLEX_LOCALIZATION	clp.4
73	9.37017e-59	GO_RIBONUCLEOPROTEIN_COMPLEX_SUBUNIT_ORGANIZATION	clp.4
74	2.36616e-57	GO_RNA_LOCALIZATION	clp.4
75	1.95414e-193	GO_RNA_PROCESSING	clp.4
76	2.1547e-251	GO_RNA_SPLICING	clp.4
77	7.97922e-249	GO_RNA_SPLICING_VIA_TRANSESTERIFICATION_REACTIONS	clp.4
78	2.02716e-59	GO_SPLICEOSOMAL_COMPLEX_ASSEMBLY	clp.4
79	6.27304e-41	GO_SPLICEOSOMAL_SNRNP_ASSEMBLY	clp.4
80	8.07381e-53	GO_TERMINATION_OF_RNA_POLYMERASE_II_TRANSCRIPTION	clp.4
81	3.39475e-50	GO_CARBOHYDRATE_DERIVATIVE_METABOLIC_PROCESS	clp.5
82	8.01475e-49	GO_CELLULAR_PROTEIN_COMPLEX_ASSEMBLY	clp.5
83	2.32164e-117	GO_CELLULAR_RESPIRATION	clp.5
84	1.9199e-127	GO_ELECTRON_TRANSPORT_CHAIN	clp.5
85	1.1552e-103	GO_ENERGY_DERIVATION_BY_OXIDATION_OF_ORGANIC_COMPOUNDS	clp.5
86	9.62814e-100	GO_GENERATION_OF_PRECURSOR_METABOLITES_AND_ENERGY	clp.5
87	1.26991e-77	GO_GLYCOSYL_COMPOUND_METABOLIC_PROCESS	clp.5
88	3.86384e-71	GO_MITOCHONDRIAL_RESPIRATORY_CHAIN_COMPLEX_ASSEMBLY	clp.5
89	4.75273e-67	GO_MITOCHONDRIAL_RESPIRATORY_CHAIN_COMPLEX_I_BIOGENESIS	clp.5
90	3.67932e-34	GO_MITOCHONDRION_ORGANIZATION	clp.5
91	1.61931e-67	GO_NUCLEOBASE_CONTAINING_SMALL_MOLECULE_METABOLIC_PROCESS	clp.5
92	5.65243e-87	GO_NUCLEOSIDE_MONOPHOSPHATE_METABOLIC_PROCESS	clp.5
93	1.91826e-89	GO_NUCLEOSIDE_TRIPHOSPHATE_METABOLIC_PROCESS	clp.5
94	4.26668e-35	GO_ORGANONITROGEN_COMPOUND_METABOLIC_PROCESS	clp.5
95	4.19884e-52	GO_ORGANOPHOSPHATE_METABOLIC_PROCESS	clp.5
96	9.98729e-66	GO_OXIDATION_REDUCTION_PROCESS	clp.5
97	7.51578e-123	GO_OXIDATIVE_PHOSPHORYLATION	clp.5
98	2.36482e-42	GO_PHOSPHORYLATION	clp.5
99	9.35062e-76	GO_PURINE_CONTAINING_COMPOUND_METABOLIC_PROCESS	clp.5
100	2.03993e-43	GO_SMALL_MOLECULE_METABOLIC_PROCESS	clp.5
101	9.17192e-17	GO_ACTIN_FILAMENT_BASED_PROCESS	clp.6
102	7.16361e-10	GO_CYTOSKELETON_ORGANIZATION	clp.6
103	3.29568e-28	GO_INTRACELLULAR_SIGNAL_TRANSDUCTION	clp.6
104	1.09319e-58	GO_POSITIVE_REGULATION_OF_CATALYTIC_ACTIVITY	clp.6
105	2.63702e-19	GO_POSITIVE_REGULATION_OF_CELL_DEATH	clp.6
106	5.9053e-77	GO_POSITIVE_REGULATION_OF_HYDROLASE_ACTIVITY	clp.6
107	1.66707e-53	GO_POSITIVE_REGULATION_OF_MOLECULAR_FUNCTION	clp.6
108	7.01013e-15	GO_RAS_PROTEIN_SIGNAL_TRANSDUCTION	clp.6
109	3.65064e-11	GO_REGULATION_OF_ANATOMICAL_STRUCTURE_MORPHOGENESIS	clp.6
110	3.65064e-11	GO_REGULATION_OF_CELL_DEATH	clp.6
111	1.26214e-11	GO_REGULATION_OF_CELL_MORPHOGENESIS	clp.6
112	1.65334e-12	GO_REGULATION_OF_CELL_SHAPE	clp.6
113	2.69924e-85	GO_REGULATION_OF_GTPASE_ACTIVITY	clp.6
114	3.56607e-67	GO_REGULATION_OF_HYDROLASE_ACTIVITY	clp.6
115	1.03862e-66	GO_REGULATION_OF_INTRACELLULAR_SIGNAL_TRANSDUCTION	clp.6
116	2.39694e-44	GO_REGULATION_OF_RAS_PROTEIN_SIGNAL_TRANSDUCTION	clp.6
117	8.31819e-55	GO_REGULATION_OF_RHO_PROTEIN_SIGNAL_TRANSDUCTION	clp.6
118	1.71896e-130	GO_REGULATION_OF_SMALL_GTPASE_MEDIATED_SIGNAL_TRANSDUCTION	clp.6
119	2.75389e-20	GO_RHO_PROTEIN_SIGNAL_TRANSDUCTION	clp.6
120	1.03955e-32	GO_SMALL_GTPASE_MEDIATED_SIGNAL_TRANSDUCTION	clp.6
121	1.71691e-228	GO_AMIDE_BIOSYNTHETIC_PROCESS	clp.7
122	2.32762e-206	GO_CELLULAR_AMIDE_METABOLIC_PROCESS	clp.7
123	8.6415e-77	GO_CELLULAR_PROTEIN_COMPLEX_DISASSEMBLY	clp.7
124	1.55455e-127	GO_ESTABLISHMENT_OF_PROTEIN_LOCALIZATION_TO_ENDOPLASMIC_RETICULUM	clp.7
125	1.08298e-77	GO_ESTABLISHMENT_OF_PROTEIN_LOCALIZATION_TO_MEMBRANE	clp.7
126	1.18825e-90	GO_MITOCHONDRIAL_TRANSLATION	clp.7
127	2.80484e-93	GO_MULTI_ORGANISM_METABOLIC_PROCESS	clp.7
128	4.53255e-127	GO_NUCLEAR_TRANSCRIBED_MRNA_CATABOLIC_PROCESS_NONSENSE_MEDIATED_DECAY	clp.7
129	1.9034e-93	GO_ORGANIC_CYCLIC_COMPOUND_CATABOLIC_PROCESS	clp.7
130	1.25527e-169	GO_ORGANONITROGEN_COMPOUND_BIOSYNTHETIC_PROCESS	clp.7
131	7.99452e-133	GO_ORGANONITROGEN_COMPOUND_METABOLIC_PROCESS	clp.7
132	1.44827e-230	GO_PEPTIDE_METABOLIC_PROCESS	clp.7
133	5.70811e-116	GO_PROTEIN_LOCALIZATION_TO_ENDOPLASMIC_RETICULUM	clp.7
134	2.54313e-103	GO_PROTEIN_TARGETING_TO_MEMBRANE	clp.7
135	2.15852e-85	GO_RIBONUCLEOPROTEIN_COMPLEX_BIOGENESIS	clp.7
136	2.74347e-77	GO_RIBOSOME_BIOGENESIS	clp.7
137	5.86196e-120	GO_RNA_CATABOLIC_PROCESS	clp.7
138	1.52798e-96	GO_TRANSLATIONAL_ELONGATION	clp.7
139	2.3213e-161	GO_TRANSLATIONAL_INITIATION	clp.7
140	1.30137e-88	GO_TRANSLATIONAL_TERMINATION	clp.7
141	2.92023e-47	GO_AMIDE_BIOSYNTHETIC_PROCESS	clp.9
142	2.66604e-96	GO_AMINO_ACID_ACTIVATION	clp.9
143	1.50169e-42	GO_CELLULAR_AMIDE_METABOLIC_PROCESS	clp.9
144	1.86974e-59	GO_CELLULAR_AMINO_ACID_METABOLIC_PROCESS	clp.9
145	0.00075888	GO_MITOCHONDRIAL_RNA_METABOLIC_PROCESS	clp.9
146	2.19521e-07	GO_MITOCHONDRIAL_TRANSLATION	clp.9
147	0.00930752	GO_MITOCHONDRION_ORGANIZATION	clp.9
148	7.31031e-52	GO_NCRNA_METABOLIC_PROCESS	clp.9
149	0.0334117	GO_NCRNA_PROCESSING	clp.9
150	6.99229e-44	GO_ORGANIC_ACID_METABOLIC_PROCESS	clp.9
151	9.60547e-38	GO_ORGANONITROGEN_COMPOUND_BIOSYNTHETIC_PROCESS	clp.9
152	1.60776e-30	GO_ORGANONITROGEN_COMPOUND_METABOLIC_PROCESS	clp.9
153	2.8247e-46	GO_PEPTIDE_METABOLIC_PROCESS	clp.9
154	0.0082566	GO_REGULATION_OF_CELLULAR_AMIDE_METABOLIC_PROCESS	clp.9
155	1.60027e-09	GO_REGULATION_OF_TRANSLATIONAL_ELONGATION	clp.9
156	6.70436e-11	GO_REGULATION_OF_TRANSLATIONAL_FIDELITY	clp.9
157	1.3608e-33	GO_SMALL_MOLECULE_METABOLIC_PROCESS	clp.9
158	1.14542e-74	GO_TRNA_METABOLIC_PROCESS	clp.9
159	0.0182895	GO_TRNA_MODIFICATION	clp.9
160	3.63836e-06	GO_TRNA_PROCESSING	clp.9
161	1.67685e-29	GO_CYTOSOLIC_TRANSPORT	clp.10
162	1.54853e-42	GO_ESTABLISHMENT_OF_LOCALIZATION_IN_CELL	clp.10
163	2.33275e-38	GO_ESTABLISHMENT_OF_PROTEIN_LOCALIZATION	clp.10
164	1.30824e-42	GO_EXOCYTOSIS	clp.10
165	2.5343e-30	GO_GOLGI_VESICLE_TRANSPORT	clp.10
166	1.83975e-46	GO_MEMBRANE_DOCKING	clp.10
167	2.09855e-73	GO_MEMBRANE_FUSION	clp.10
168	8.93485e-39	GO_MEMBRANE_ORGANIZATION	clp.10
169	4.18222e-67	GO_ORGANELLE_FUSION	clp.10
170	4.98684e-67	GO_ORGANELLE_MEMBRANE_FUSION	clp.10
171	5.10928e-34	GO_PROTEIN_LOCALIZATION	clp.10
172	5.52977e-23	GO_REGULATED_EXOCYTOSIS	clp.10
173	2.11712e-36	GO_SECRETION	clp.10
174	5.26358e-39	GO_SECRETION_BY_CELL	clp.10
175	1.58075e-21	GO_VACUOLAR_TRANSPORT	clp.10
176	6.44059e-49	GO_VESICLE_DOCKING	clp.10
177	6.0171e-23	GO_VESICLE_DOCKING_INVOLVED_IN_EXOCYTOSIS	clp.10
178	1.95488e-22	GO_VESICLE_LOCALIZATION	clp.10
179	2.18143e-61	GO_VESICLE_MEDIATED_TRANSPORT	clp.10
180	1.37692e-52	GO_VESICLE_ORGANIZATION	clp.10
181	3.17199e-17	GO_ER_TO_GOLGI_VESICLE_MEDIATED_TRANSPORT	clp.12
182	3.60536e-07	GO_ESTABLISHMENT_OF_LOCALIZATION_IN_CELL	clp.12
183	3.18782e-14	GO_GOLGI_VESICLE_TRANSPORT	clp.12
184	5.98594e-17	GO_LOCALIZATION_WITHIN_MEMBRANE	clp.12
185	9.43983e-07	GO_MACROMOLECULAR_COMPLEX_ASSEMBLY	clp.12
186	1.97042e-08	GO_MEMBRANE_ORGANIZATION	clp.12
187	1.17641e-11	GO_ORGANELLE_LOCALIZATION	clp.12
188	8.7749e-08	GO_PROTEIN_COMPLEX_BIOGENESIS	clp.12
189	1.62065e-06	GO_PROTEIN_COMPLEX_SUBUNIT_ORGANIZATION	clp.12
190	6.72986e-18	GO_VESICLE_COATING	clp.12
191	2.71453e-14	GO_VESICLE_LOCALIZATION	clp.12
192	3.40982e-09	GO_VESICLE_MEDIATED_TRANSPORT	clp.12
193	2.45676e-13	GO_VESICLE_ORGANIZATION	clp.12
194	8.51435e-18	GO_VESICLE_TARGETING	clp.12
195	3.44244e-12	GO_MACROMOLECULE_METHYLATION	clp.14
196	1.55049e-40	GO_MATURATION_OF_SSU_RRNA	clp.14
197	1.97651e-15	GO_METHYLATION	clp.14
198	8.5798e-87	GO_NCRNA_METABOLIC_PROCESS	clp.14
199	9.12364e-101	GO_NCRNA_PROCESSING	clp.14
200	2.50901e-12	GO_PSEUDOURIDINE_SYNTHESIS	clp.14
201	7.24691e-97	GO_RIBONUCLEOPROTEIN_COMPLEX_BIOGENESIS	clp.14
202	6.3446e-16	GO_RIBOSOMAL_LARGE_SUBUNIT_BIOGENESIS	clp.14
203	1.4838e-36	GO_RIBOSOMAL_SMALL_SUBUNIT_BIOGENESIS	clp.14
204	4.41674e-112	GO_RIBOSOME_BIOGENESIS	clp.14
205	5.11824e-19	GO_RNA_METHYLATION	clp.14
206	1.23743e-32	GO_RNA_MODIFICATION	clp.14
207	1.98906e-75	GO_RNA_PROCESSING	clp.14
208	6.7775e-15	GO_RNA_SECONDARY_STRUCTURE_UNWINDING	clp.14
209	6.73309e-87	GO_RRNA_METABOLIC_PROCESS	clp.14
210	2.53107e-10	GO_RRNA_METHYLATION	clp.14
211	1.8935e-21	GO_RRNA_MODIFICATION	clp.14
212	5.6351e-12	GO_TRNA_METABOLIC_PROCESS	clp.14
213	7.75836e-11	GO_TRNA_MODIFICATION	clp.14
214	2.87501e-16	GO_TRNA_PROCESSING	clp.14
215	8.8102e-09	GO_CELLULAR_AMIDE_METABOLIC_PROCESS	clp.16
216	0.000129387	GO_CELLULAR_MODIFIED_AMINO_ACID_BIOSYNTHETIC_PROCESS	clp.16
217	3.98857e-16	GO_CELLULAR_MODIFIED_AMINO_ACID_METABOLIC_PROCESS	clp.16
218	2.79276e-22	GO_DETOXIFICATION	clp.16
219	7.75587e-06	GO_FATTY_ACID_DERIVATIVE_BIOSYNTHETIC_PROCESS	clp.16
220	1.86267e-06	GO_FATTY_ACID_DERIVATIVE_METABOLIC_PROCESS	clp.16
221	6.84791e-21	GO_GLUTATHIONE_DERIVATIVE_METABOLIC_PROCESS	clp.16
222	8.88207e-23	GO_GLUTATHIONE_METABOLIC_PROCESS	clp.16
223	2.98503e-07	GO_LEUKOTRIENE_BIOSYNTHETIC_PROCESS	clp.16
224	1.46138e-06	GO_LEUKOTRIENE_METABOLIC_PROCESS	clp.16
225	1.86267e-06	GO_NONRIBOSOMAL_PEPTIDE_BIOSYNTHETIC_PROCESS	clp.16
226	1.68865e-07	GO_ORGANONITROGEN_COMPOUND_BIOSYNTHETIC_PROCESS	clp.16
227	1.88327e-06	GO_ORGANONITROGEN_COMPOUND_METABOLIC_PROCESS	clp.16
228	2.67098e-07	GO_OXIDATION_REDUCTION_PROCESS	clp.16
229	8.76875e-10	GO_PEPTIDE_METABOLIC_PROCESS	clp.16
230	9.9038e-18	GO_RESPONSE_TO_TOXIC_SUBSTANCE	clp.16
231	1.55243e-17	GO_RESPONSE_TO_XENOBIOTIC_STIMULUS	clp.16
232	1.60088e-16	GO_SULFUR_COMPOUND_BIOSYNTHETIC_PROCESS	clp.16
233	2.00258e-15	GO_SULFUR_COMPOUND_METABOLIC_PROCESS	clp.16
234	3.08556e-05	GO_UNSATURATED_FATTY_ACID_BIOSYNTHETIC_PROCESS	clp.16
235	5.60856e-16	GO_AUTOPHAGY	clp.18
236	2.91627e-31	GO_CELL_SEPARATION_AFTER_CYTOKINESIS	clp.18
237	5.66852e-20	GO_CHROMOSOME_LOCALIZATION	clp.18
238	2.30625e-23	GO_ENDOMEMBRANE_SYSTEM_ORGANIZATION	clp.18
239	6.67737e-41	GO_ENDOSOME_ORGANIZATION	clp.18
240	1.01386e-15	GO_INTERSPECIES_INTERACTION_BETWEEN_ORGANISMS	clp.18
241	1.7217e-21	GO_METAPHASE_PLATE_CONGRESSION	clp.18
242	3.92192e-17	GO_MITOTIC_SISTER_CHROMATID_SEGREGATION	clp.18
243	1.36576e-41	GO_MULTI_ORGANISM_MEMBRANE_ORGANIZATION	clp.18
244	4.82523e-44	GO_MULTI_ORGANISM_ORGANELLE_ORGANIZATION	clp.18
245	3.31335e-49	GO_MULTIVESICULAR_BODY_ORGANIZATION	clp.18
246	1.50972e-15	GO_NUCLEUS_ORGANIZATION	clp.18
247	4.27003e-22	GO_ORGANELLE_ASSEMBLY	clp.18
248	6.42702e-18	GO_REGULATION_OF_SPINDLE_ASSEMBLY	clp.18
249	2.60746e-16	GO_REGULATION_OF_SPINDLE_ORGANIZATION	clp.18
250	2.30625e-23	GO_VACUOLAR_TRANSPORT	clp.18
251	2.32287e-31	GO_VACUOLE_ORGANIZATION	clp.18
252	2.30625e-23	GO_VESICLE_ORGANIZATION	clp.18
253	2.88302e-22	GO_VIRAL_LIFE_CYCLE	clp.18
254	4.9893e-38	GO_VIRION_ASSEMBLY	clp.18
255	6.30681e-28	GO_ALCOHOL_METABOLIC_PROCESS	clp.19
256	1.98335e-31	GO_AMINE_METABOLIC_PROCESS	clp.19
257	2.75015e-28	GO_AMMONIUM_ION_METABOLIC_PROCESS	clp.19
258	5.35971e-52	GO_CELLULAR_LIPID_METABOLIC_PROCESS	clp.19
259	8.00701e-36	GO_ETHANOLAMINE_CONTAINING_COMPOUND_METABOLIC_PROCESS	clp.19
260	2.36132e-48	GO_GLYCEROLIPID_BIOSYNTHETIC_PROCESS	clp.19
261	6.7523e-59	GO_GLYCEROLIPID_METABOLIC_PROCESS	clp.19
262	1.97061e-53	GO_GLYCEROPHOSPHOLIPID_METABOLIC_PROCESS	clp.19
263	3.84612e-44	GO_LIPID_BIOSYNTHETIC_PROCESS	clp.19
264	2.92099e-56	GO_LIPID_METABOLIC_PROCESS	clp.19
265	1.98335e-31	GO_NEUTRAL_LIPID_BIOSYNTHETIC_PROCESS	clp.19
266	2.58448e-27	GO_NEUTRAL_LIPID_METABOLIC_PROCESS	clp.19
267	1.50917e-26	GO_ORGANIC_HYDROXY_COMPOUND_METABOLIC_PROCESS	clp.19
268	7.8747e-41	GO_ORGANOPHOSPHATE_BIOSYNTHETIC_PROCESS	clp.19
269	4.73886e-39	GO_ORGANOPHOSPHATE_METABOLIC_PROCESS	clp.19
270	2.01071e-31	GO_PHOSPHATE_CONTAINING_COMPOUND_METABOLIC_PROCESS	clp.19
271	5.1547e-22	GO_PHOSPHATIDIC_ACID_METABOLIC_PROCESS	clp.19
272	7.89104e-38	GO_PHOSPHATIDYLCHOLINE_METABOLIC_PROCESS	clp.19
273	3.62997e-49	GO_PHOSPHOLIPID_BIOSYNTHETIC_PROCESS	clp.19
274	1.10375e-53	GO_PHOSPHOLIPID_METABOLIC_PROCESS	clp.19
275	8.57478e-15	GO_ANTIGEN_PROCESSING_AND_PRESENTATION	clp.21
276	8.61284e-16	GO_ANTIGEN_PROCESSING_AND_PRESENTATION_OF_PEPTIDE_ANTIGEN	clp.21
277	1.34661e-20	GO_ANTIGEN_PROCESSING_AND_PRESENTATION_OF_PEPTIDE_OR_POLYSACCHARIDE_ANTIGEN_VIA_MHC_CLASS_II	clp.21
278	2.71584e-29	GO_CELL_CYCLE	clp.21
279	8.88263e-58	GO_CELL_CYCLE_G2_M_PHASE_TRANSITION	clp.21
280	7.40252e-46	GO_CELL_CYCLE_PHASE_TRANSITION	clp.21
281	3.62903e-32	GO_CELL_CYCLE_PROCESS	clp.21
282	2.74568e-13	GO_CELLULAR_COMPONENT_ASSEMBLY_INVOLVED_IN_MORPHOGENESIS	clp.21
283	7.71862e-15	GO_CENTRIOLE_ASSEMBLY	clp.21
284	9.78663e-25	GO_CENTROSOME_CYCLE	clp.21
285	5.02131e-24	GO_CENTROSOME_DUPLICATION	clp.21
286	4.2018e-17	GO_CILIUM_ORGANIZATION	clp.21
287	2.41746e-23	GO_CYTOSKELETON_ORGANIZATION	clp.21
288	4.48e-50	GO_MICROTUBULE_BASED_PROCESS	clp.21
289	5.98182e-35	GO_MICROTUBULE_CYTOSKELETON_ORGANIZATION	clp.21
290	2.4075e-30	GO_MICROTUBULE_ORGANIZING_CENTER_ORGANIZATION	clp.21
291	3.98599e-37	GO_MITOTIC_CELL_CYCLE	clp.21
292	9.37937e-14	GO_NEGATIVE_REGULATION_OF_CYTOSKELETON_ORGANIZATION	clp.21
293	9.53714e-27	GO_ORGANELLE_ASSEMBLY	clp.21
294	1.54219e-18	GO_REGULATION_OF_MICROTUBULE_BASED_PROCESS	clp.21
295	1.60373e-11	GO_DNA_TEMPLATED_TRANSCRIPTION_TERMINATION	clp.23
296	0.00296961	GO_ESTABLISHMENT_OF_LOCALIZATION_IN_CELL	clp.23
297	0.00191748	GO_INTERSPECIES_INTERACTION_BETWEEN_ORGANISMS	clp.23
298	1.20575e-07	GO_MRNA_METABOLIC_PROCESS	clp.23
299	6.67573e-09	GO_MRNA_PROCESSING	clp.23
300	8.15731e-09	GO_MULTI_ORGANISM_LOCALIZATION	clp.23
301	7.24819e-08	GO_NITROGEN_COMPOUND_TRANSPORT	clp.23
302	1.59742e-10	GO_NUCLEAR_EXPORT	clp.23
303	5.75208e-08	GO_NUCLEAR_TRANSPORT	clp.23
304	7.36991e-10	GO_NUCLEOBASE_CONTAINING_COMPOUND_TRANSPORT	clp.23
305	0.0476601	GO_POSITIVE_REGULATION_OF_DNA_TEMPLATED_TRANSCRIPTION_ELONGATION	clp.23
306	0.0158148	GO_REGULATION_OF_DNA_DAMAGE_CHECKPOINT	clp.23
307	3.17014e-11	GO_RIBONUCLEOPROTEIN_COMPLEX_LOCALIZATION	clp.23
308	6.23545e-10	GO_RNA_LOCALIZATION	clp.23
309	1.75562e-06	GO_RNA_PROCESSING	clp.23
310	3.77491e-06	GO_RNA_SPLICING	clp.23
311	1.36808e-12	GO_TERMINATION_OF_RNA_POLYMERASE_II_TRANSCRIPTION	clp.23
312	1.75562e-06	GO_TRANSCRIPTION_FROM_RNA_POLYMERASE_II_PROMOTER	clp.23
313	2.13698e-05	GO_VIRAL_LIFE_CYCLE	clp.23
314	8.34533e-20	GO_CATION_TRANSPORT	clp.24
315	6.21879e-12	GO_CELLULAR_CHEMICAL_HOMEOSTASIS	clp.24
316	7.05921e-11	GO_CELLULAR_HOMEOSTASIS	clp.24
317	3.00476e-19	GO_CELLULAR_TRANSITION_METAL_ION_HOMEOSTASIS	clp.24
318	6.41468e-10	GO_CHEMICAL_HOMEOSTASIS	clp.24
319	9.04194e-15	GO_DIVALENT_INORGANIC_CATION_HOMEOSTASIS	clp.24
320	1.90364e-26	GO_DIVALENT_INORGANIC_CATION_TRANSPORT	clp.24
321	8.35075e-08	GO_HOMEOSTATIC_PROCESS	clp.24
322	1.28649e-19	GO_INORGANIC_ION_TRANSMEMBRANE_TRANSPORT	clp.24
323	6.51103e-12	GO_ION_HOMEOSTASIS	clp.24
324	8.34533e-20	GO_ION_TRANSMEMBRANE_TRANSPORT	clp.24
325	7.36805e-17	GO_ION_TRANSPORT	clp.24
326	5.90367e-22	GO_METAL_ION_TRANSPORT	clp.24
327	0.000316675	GO_RESPONSE_TO_TRANSITION_METAL_NANOPARTICLE	clp.24
328	3.40093e-06	GO_RESPONSE_TO_ZINC_ION	clp.24
329	1.03801e-17	GO_TRANSITION_METAL_ION_HOMEOSTASIS	clp.24
330	1.20848e-29	GO_TRANSITION_METAL_ION_TRANSPORT	clp.24
331	1.10529e-17	GO_TRANSMEMBRANE_TRANSPORT	clp.24
332	9.55375e-40	GO_ZINC_II_ION_TRANSPORT	clp.24
333	1.90364e-26	GO_ZINC_ION_HOMEOSTASIS	clp.24
334	4.64027e-11	GO_ANATOMICAL_STRUCTURE_FORMATION_INVOLVED_IN_MORPHOGENESIS	clp.26
335	4.8526e-21	GO_CELL_PART_MORPHOGENESIS	clp.26
336	1.73529e-14	GO_CELL_PROJECTION_ASSEMBLY	clp.26
337	4.8526e-21	GO_CELL_PROJECTION_ORGANIZATION	clp.26
338	2.05064e-15	GO_CELLULAR_COMPONENT_ASSEMBLY_INVOLVED_IN_MORPHOGENESIS	clp.26
339	7.71474e-19	GO_CELLULAR_COMPONENT_MORPHOGENESIS	clp.26
340	6.65612e-23	GO_CILIUM_ORGANIZATION	clp.26
341	2.56853e-17	GO_CYTOSKELETON_DEPENDENT_INTRACELLULAR_TRANSPORT	clp.26
342	1.84112e-07	GO_DORSAL_VENTRAL_PATTERN_FORMATION	clp.26
343	2.18317e-08	GO_INTRACELLULAR_PROTEIN_TRANSPORT	clp.26
344	1.62141e-15	GO_MICROTUBULE_BASED_MOVEMENT	clp.26
345	1.04781e-12	GO_MICROTUBULE_BASED_PROCESS	clp.26
346	4.94753e-10	GO_MOVEMENT_OF_CELL_OR_SUBCELLULAR_COMPONENT	clp.26
347	4.57314e-08	GO_NEGATIVE_REGULATION_OF_EPITHELIAL_CELL_PROLIFERATION	clp.26
348	3.4486e-11	GO_ORGANELLE_ASSEMBLY	clp.26
349	3.97117e-10	GO_PATTERN_SPECIFICATION_PROCESS	clp.26
350	1.7274e-21	GO_PROTEIN_COMPLEX_LOCALIZATION	clp.26
351	2.03645e-24	GO_PROTEIN_TRANSPORT_ALONG_MICROTUBULE	clp.26
352	1.56886e-09	GO_REGIONALIZATION	clp.26
353	1.84112e-07	GO_REGULATION_OF_SMOOTHENED_SIGNALING_PATHWAY	clp.26
354	1.21924e-18	GO_SMOOTHENED_SIGNALING_PATHWAY	clp.26
355	2.41803e-35	GO_ATP_HYDROLYSIS_COUPLED_TRANSMEMBRANE_TRANSPORT	clp.29
356	9.38958e-29	GO_CELLULAR_MONOVALENT_INORGANIC_CATION_HOMEOSTASIS	clp.29
357	2.65254e-24	GO_CELLULAR_RESPONSE_TO_INSULIN_STIMULUS	clp.29
358	3.50709e-20	GO_CELLULAR_RESPONSE_TO_PEPTIDE	clp.29
359	2.26972e-29	GO_HYDROGEN_ION_TRANSMEMBRANE_TRANSPORT	clp.29
360	7.13221e-29	GO_HYDROGEN_TRANSPORT	clp.29
361	1.16755e-19	GO_INORGANIC_ION_TRANSMEMBRANE_TRANSPORT	clp.29
362	1.71057e-29	GO_INSULIN_RECEPTOR_SIGNALING_PATHWAY	clp.29
363	4.04426e-35	GO_IRON_ION_TRANSPORT	clp.29
364	1.20777e-17	GO_METAL_ION_TRANSPORT	clp.29
365	1.71057e-29	GO_MONOVALENT_INORGANIC_CATION_HOMEOSTASIS	clp.29
366	1.00008e-21	GO_MONOVALENT_INORGANIC_CATION_TRANSPORT	clp.29
367	9.03829e-39	GO_PHAGOSOME_ACIDIFICATION	clp.29
368	4.04426e-35	GO_PHAGOSOME_MATURATION	clp.29
369	3.05794e-37	GO_PH_REDUCTION	clp.29
370	1.98188e-30	GO_REGULATION_OF_CELLULAR_PH	clp.29
371	2.07782e-31	GO_REGULATION_OF_PH	clp.29
372	5.47785e-22	GO_RESPONSE_TO_INSULIN	clp.29
373	1.48537e-28	GO_TRANSITION_METAL_ION_TRANSPORT	clp.29
374	1.47824e-37	GO_TRIVALENT_INORGANIC_CATION_TRANSPORT	clp.29
375	1.04584e-14	GO_CATABOLIC_PROCESS	clp.30
376	6.71307e-17	GO_CELLULAR_CATABOLIC_PROCESS	clp.30
377	1.33725e-19	GO_MACROMOLECULE_CATABOLIC_PROCESS	clp.30
378	2.80904e-15	GO_MATURATION_OF_5_8S_RRNA	clp.30
379	3.19893e-21	GO_MRNA_METABOLIC_PROCESS	clp.30
380	1.95115e-28	GO_NCRNA_CATABOLIC_PROCESS	clp.30
381	3.6785e-14	GO_NCRNA_PROCESSING	clp.30
382	3.65993e-25	GO_NUCLEAR_TRANSCRIBED_MRNA_CATABOLIC_PROCESS_DEADENYLATION_DEPENDENT_DECAY	clp.30
383	2.04585e-24	GO_NUCLEAR_TRANSCRIBED_MRNA_CATABOLIC_PROCESS_EXONUCLEOLYTIC	clp.30
384	4.97418e-16	GO_NUCLEIC_ACID_PHOSPHODIESTER_BOND_HYDROLYSIS	clp.30
385	2.81369e-28	GO_ORGANIC_CYCLIC_COMPOUND_CATABOLIC_PROCESS	clp.30
386	2.58353e-21	GO_REGULATION_OF_RNA_STABILITY	clp.30
387	2.05132e-15	GO_RIBOSOME_BIOGENESIS	clp.30
388	2.7182e-32	GO_RNA_CATABOLIC_PROCESS	clp.30
389	6.5205e-19	GO_RNA_PHOSPHODIESTER_BOND_HYDROLYSIS	clp.30
390	6.90877e-26	GO_RNA_PHOSPHODIESTER_BOND_HYDROLYSIS_EXONUCLEOLYTIC	clp.30
391	3.6785e-14	GO_RNA_PROCESSING	clp.30
392	7.77497e-25	GO_RNA_SURVEILLANCE	clp.30
393	1.29542e-29	GO_RRNA_CATABOLIC_PROCESS	clp.30
394	2.51717e-18	GO_RRNA_METABOLIC_PROCESS	clp.30
395	8.83089e-11	GO_ALCOHOL_METABOLIC_PROCESS	clp.32
396	1.42093e-14	GO_AMMONIUM_ION_METABOLIC_PROCESS	clp.32
397	5.84052e-19	GO_CELLULAR_AMIDE_METABOLIC_PROCESS	clp.32
398	6.34112e-27	GO_CELLULAR_LIPID_METABOLIC_PROCESS	clp.32
399	2.61774e-18	GO_CERAMIDE_BIOSYNTHETIC_PROCESS	clp.32
400	8.27647e-35	GO_CERAMIDE_METABOLIC_PROCESS	clp.32
401	4.06592e-12	GO_DIOL_METABOLIC_PROCESS	clp.32
402	4.06592e-12	GO_GLYCOSPHINGOLIPID_METABOLIC_PROCESS	clp.32
403	1.97451e-21	GO_LIPID_BIOSYNTHETIC_PROCESS	clp.32
404	6.54567e-25	GO_LIPID_METABOLIC_PROCESS	clp.32
405	6.45459e-10	GO_LIPOSACCHARIDE_METABOLIC_PROCESS	clp.32
406	6.72702e-34	GO_MEMBRANE_LIPID_BIOSYNTHETIC_PROCESS	clp.32
407	3.20282e-42	GO_MEMBRANE_LIPID_METABOLIC_PROCESS	clp.32
408	3.92405e-11	GO_ORGANIC_HYDROXY_COMPOUND_METABOLIC_PROCESS	clp.32
409	3.31234e-15	GO_ORGANONITROGEN_COMPOUND_BIOSYNTHETIC_PROCESS	clp.32
410	5.84052e-19	GO_ORGANONITROGEN_COMPOUND_METABOLIC_PROCESS	clp.32
411	1.4201e-14	GO_SPHINGOID_METABOLIC_PROCESS	clp.32
412	6.25809e-38	GO_SPHINGOLIPID_BIOSYNTHETIC_PROCESS	clp.32
413	1.56586e-45	GO_SPHINGOLIPID_METABOLIC_PROCESS	clp.32
414	3.8039e-09	GO_SPHINGOMYELIN_METABOLIC_PROCESS	clp.32
415	5.65563e-08	GO_NCRNA_METABOLIC_PROCESS	clp.35
416	2.57801e-09	GO_NCRNA_PROCESSING	clp.35
417	2.12605e-16	GO_NCRNA_TRANSCRIPTION	clp.35
418	4.35191e-06	GO_RNA_PROCESSING	clp.35
419	1.2448e-16	GO_SNRNA_METABOLIC_PROCESS	clp.35
420	1.43997e-23	GO_SNRNA_PROCESSING	clp.35
421	5.79658e-08	GO_TRANSCRIPTION_FROM_RNA_POLYMERASE_II_PROMOTER	clp.35
422	2.04152e-12	GO_AMINOGLYCAN_BIOSYNTHETIC_PROCESS	clp.38
423	1.39226e-10	GO_AMINOGLYCAN_METABOLIC_PROCESS	clp.38
424	9.43161e-36	GO_CARBOHYDRATE_DERIVATIVE_BIOSYNTHETIC_PROCESS	clp.38
425	2.46744e-28	GO_CARBOHYDRATE_DERIVATIVE_METABOLIC_PROCESS	clp.38
426	3.2866e-36	GO_CARBOHYDRATE_METABOLIC_PROCESS	clp.38
427	1.81157e-10	GO_CERAMIDE_BIOSYNTHETIC_PROCESS	clp.38
428	3.22999e-14	GO_GANGLIOSIDE_BIOSYNTHETIC_PROCESS	clp.38
429	1.42973e-12	GO_GANGLIOSIDE_METABOLIC_PROCESS	clp.38
430	2.49452e-09	GO_GLYCOLIPID_BIOSYNTHETIC_PROCESS	clp.38
431	1.45159e-42	GO_GLYCOPROTEIN_METABOLIC_PROCESS	clp.38
432	1.93063e-13	GO_GLYCOSPHINGOLIPID_BIOSYNTHETIC_PROCESS	clp.38
433	2.49452e-09	GO_GLYCOSPHINGOLIPID_METABOLIC_PROCESS	clp.38
434	2.96754e-45	GO_GLYCOSYLATION	clp.38
435	3.36035e-19	GO_KERATAN_SULFATE_BIOSYNTHETIC_PROCESS	clp.38
436	3.27092e-17	GO_KERATAN_SULFATE_METABOLIC_PROCESS	clp.38
437	1.47703e-12	GO_MUCOPOLYSACCHARIDE_METABOLIC_PROCESS	clp.38
438	9.02565e-47	GO_O_GLYCAN_PROCESSING	clp.38
439	3.20525e-38	GO_PROTEIN_O_LINKED_GLYCOSYLATION	clp.38
440	6.68128e-12	GO_SIALYLATION	clp.38
441	6.57464e-09	GO_SULFUR_COMPOUND_BIOSYNTHETIC_PROCESS	clp.38
442	9.12848e-14	GO_CELLULAR_MACROMOLECULE_LOCALIZATION	clp.41
443	3.43165e-06	GO_CRISTAE_FORMATION	clp.41
444	4.32669e-11	GO_ESTABLISHMENT_OF_LOCALIZATION_IN_CELL	clp.41
445	6.49494e-16	GO_ESTABLISHMENT_OF_PROTEIN_LOCALIZATION	clp.41
446	7.92203e-25	GO_ESTABLISHMENT_OF_PROTEIN_LOCALIZATION_TO_ORGANELLE	clp.41
447	5.67245e-12	GO_INNER_MITOCHONDRIAL_MEMBRANE_ORGANIZATION	clp.41
448	1.49213e-17	GO_INTRACELLULAR_PROTEIN_TRANSPORT	clp.41
449	4.47304e-13	GO_MITOCHONDRIAL_MEMBRANE_ORGANIZATION	clp.41
450	9.64239e-27	GO_MITOCHONDRIAL_TRANSMEMBRANE_TRANSPORT	clp.41
451	2.27646e-34	GO_MITOCHONDRIAL_TRANSPORT	clp.41
452	1.30124e-25	GO_MITOCHONDRION_ORGANIZATION	clp.41
453	2.30964e-17	GO_PROTEIN_IMPORT	clp.41
454	4.77613e-22	GO_PROTEIN_IMPORT_INTO_MITOCHONDRIAL_MATRIX	clp.41
455	8.7856e-14	GO_PROTEIN_LOCALIZATION	clp.41
456	1.35323e-43	GO_PROTEIN_LOCALIZATION_TO_MITOCHONDRION	clp.41
457	6.01053e-21	GO_PROTEIN_LOCALIZATION_TO_ORGANELLE	clp.41
458	5.50361e-24	GO_PROTEIN_TARGETING	clp.41
459	1.02504e-47	GO_PROTEIN_TARGETING_TO_MITOCHONDRION	clp.41
460	1.19323e-24	GO_PROTEIN_TRANSMEMBRANE_TRANSPORT	clp.41
461	1.25572e-13	GO_TRANSMEMBRANE_TRANSPORT	clp.41
462	0.0171752	GO_ALDITOL_METABOLIC_PROCESS	clp.45
463	3.99296e-15	GO_CELLULAR_KETONE_METABOLIC_PROCESS	clp.45
464	4.91804e-12	GO_COENZYME_BIOSYNTHETIC_PROCESS	clp.45
465	1.15798e-09	GO_COENZYME_METABOLIC_PROCESS	clp.45
466	6.01081e-11	GO_COFACTOR_BIOSYNTHETIC_PROCESS	clp.45
467	8.05925e-09	GO_COFACTOR_METABOLIC_PROCESS	clp.45
468	0.0393044	GO_ISOPRENOID_BIOSYNTHETIC_PROCESS	clp.45
469	1.34602e-18	GO_KETONE_BIOSYNTHETIC_PROCESS	clp.45
470	9.62933e-13	GO_OXIDOREDUCTION_COENZYME_METABOLIC_PROCESS	clp.45
471	2.22559e-17	GO_QUINONE_METABOLIC_PROCESS	clp.45
472	1.50142e-08	GO_SMALL_MOLECULE_BIOSYNTHETIC_PROCESS	clp.45
473	0.00059799	GO_SMALL_MOLECULE_METABOLIC_PROCESS	clp.45
474	1.03664e-19	GO_UBIQUINONE_METABOLIC_PROCESS	clp.45

## Sheet: CLE
	Adjusted.p.value	BP_GO	Clusters
1	1.1632e-23	GO_AMINO_ACID_ACTIVATION	cle.1
2	3.635e-15	GO_AUTOPHAGY	cle.1
3	7.89258e-11	GO_ENDOMEMBRANE_SYSTEM_ORGANIZATION	cle.1
4	5.374e-16	GO_ERAD_PATHWAY	cle.1
5	1.3388e-12	GO_ESTABLISHMENT_OF_LOCALIZATION_IN_CELL	cle.1
6	1.22472e-13	GO_ESTABLISHMENT_OF_PROTEIN_LOCALIZATION	cle.1
7	1.07427e-12	GO_MEMBRANE_ORGANIZATION	cle.1
8	5.92427e-12	GO_MULTI_ORGANISM_MEMBRANE_ORGANIZATION	cle.1
9	7.64736e-14	GO_MULTI_ORGANISM_ORGANELLE_ORGANIZATION	cle.1
10	3.47605e-13	GO_MULTIVESICULAR_BODY_ORGANIZATION	cle.1
11	2.04488e-12	GO_ORGANELLE_FUSION	cle.1
12	4.91889e-12	GO_ORGANELLE_LOCALIZATION	cle.1
13	4.17303e-26	GO_PROTEIN_FOLDING	cle.1
14	7.70184e-12	GO_PROTEIN_LOCALIZATION	cle.1
15	2.8557e-11	GO_RESPONSE_TO_ENDOPLASMIC_RETICULUM_STRESS	cle.1
16	1.60708e-13	GO_TRNA_METABOLIC_PROCESS	cle.1
17	4.15163e-15	GO_VACUOLAR_TRANSPORT	cle.1
18	4.33675e-18	GO_VACUOLE_ORGANIZATION	cle.1
19	4.44091e-19	GO_VESICLE_ORGANIZATION	cle.1
20	3.97458e-11	GO_VIRION_ASSEMBLY	cle.1
21	7.78551e-199	GO_AMIDE_BIOSYNTHETIC_PROCESS	cle.34
22	1.11797e-178	GO_CELLULAR_AMIDE_METABOLIC_PROCESS	cle.34
23	3.24177e-123	GO_ESTABLISHMENT_OF_PROTEIN_LOCALIZATION_TO_ENDOPLASMIC_RETICULUM	cle.34
24	4.62258e-87	GO_MRNA_METABOLIC_PROCESS	cle.34
25	1.33403e-89	GO_MULTI_ORGANISM_METABOLIC_PROCESS	cle.34
26	3.9867e-74	GO_NCRNA_METABOLIC_PROCESS	cle.34
27	7.95775e-83	GO_NCRNA_PROCESSING	cle.34
28	3.18338e-146	GO_NUCLEAR_TRANSCRIBED_MRNA_CATABOLIC_PROCESS_NONSENSE_MEDIATED_DECAY	cle.34
29	4.08956e-100	GO_ORGANIC_CYCLIC_COMPOUND_CATABOLIC_PROCESS	cle.34
30	4.26292e-143	GO_ORGANONITROGEN_COMPOUND_BIOSYNTHETIC_PROCESS	cle.34
31	6.80255e-108	GO_ORGANONITROGEN_COMPOUND_METABOLIC_PROCESS	cle.34
32	1.17691e-198	GO_PEPTIDE_METABOLIC_PROCESS	cle.34
33	2.06573e-110	GO_PROTEIN_LOCALIZATION_TO_ENDOPLASMIC_RETICULUM	cle.34
34	4.77051e-97	GO_PROTEIN_TARGETING_TO_MEMBRANE	cle.34
35	2.59873e-120	GO_RIBONUCLEOPROTEIN_COMPLEX_BIOGENESIS	cle.34
36	5.28354e-115	GO_RIBOSOME_BIOGENESIS	cle.34
37	3.25008e-130	GO_RNA_CATABOLIC_PROCESS	cle.34
38	2.16387e-98	GO_RRNA_METABOLIC_PROCESS	cle.34
39	3.57433e-79	GO_TRANSLATIONAL_ELONGATION	cle.34
40	8.46651e-157	GO_TRANSLATIONAL_INITIATION	cle.34
41	6.81457e-60	GO_DNA_TEMPLATED_TRANSCRIPTION_ELONGATION	cle.35
42	6.46256e-66	GO_DNA_TEMPLATED_TRANSCRIPTION_TERMINATION	cle.35
43	5.65219e-187	GO_MRNA_METABOLIC_PROCESS	cle.35
44	4.35864e-228	GO_MRNA_PROCESSING	cle.35
45	1.05387e-39	GO_NCRNA_TRANSCRIPTION	cle.35
46	2.82665e-53	GO_NUCLEAR_EXPORT	cle.35
47	8.48447e-54	GO_NUCLEAR_TRANSPORT	cle.35
48	1.74765e-52	GO_NUCLEOBASE_CONTAINING_COMPOUND_TRANSPORT	cle.35
49	1.13569e-39	GO_REGULATION_OF_MRNA_METABOLIC_PROCESS	cle.35
50	2.46836e-57	GO_RIBONUCLEOPROTEIN_COMPLEX_LOCALIZATION	cle.35
51	5.11617e-49	GO_RIBONUCLEOPROTEIN_COMPLEX_SUBUNIT_ORGANIZATION	cle.35
52	8.97502e-58	GO_RNA_LOCALIZATION	cle.35
53	2.06595e-165	GO_RNA_PROCESSING	cle.35
54	2.72234e-196	GO_RNA_SPLICING	cle.35
55	2.21039e-178	GO_RNA_SPLICING_VIA_TRANSESTERIFICATION_REACTIONS	cle.35
56	1.79206e-45	GO_SPLICEOSOMAL_COMPLEX_ASSEMBLY	cle.35
57	6.98051e-40	GO_SPLICEOSOMAL_SNRNP_ASSEMBLY	cle.35
58	6.7529e-44	GO_TERMINATION_OF_RNA_POLYMERASE_II_TRANSCRIPTION	cle.35
59	1.75339e-55	GO_TRANSCRIPTION_ELONGATION_FROM_RNA_POLYMERASE_II_PROMOTER	cle.35
60	2.94382e-63	GO_TRANSCRIPTION_FROM_RNA_POLYMERASE_II_PROMOTER	cle.35
61	5.50665e-123	GO_CELL_CYCLE	cle.36
62	4.40364e-64	GO_CELL_CYCLE_G2_M_PHASE_TRANSITION	cle.36
63	4.68407e-52	GO_CELL_CYCLE_PHASE_TRANSITION	cle.36
64	7.5825e-126	GO_CELL_CYCLE_PROCESS	cle.36
65	1.59002e-81	GO_CELL_DIVISION	cle.36
66	1.96769e-50	GO_CHROMOSOME_ORGANIZATION	cle.36
67	6.21389e-105	GO_CHROMOSOME_SEGREGATION	cle.36
68	1.06217e-42	GO_CYTOSKELETON_ORGANIZATION	cle.36
69	9.29579e-83	GO_MICROTUBULE_BASED_PROCESS	cle.36
70	2.97355e-72	GO_MICROTUBULE_CYTOSKELETON_ORGANIZATION	cle.36
71	4.21944e-115	GO_MITOTIC_CELL_CYCLE	cle.36
72	6.77692e-99	GO_MITOTIC_NUCLEAR_DIVISION	cle.36
73	1.45594e-38	GO_NEGATIVE_REGULATION_OF_ORGANELLE_ORGANIZATION	cle.36
74	7.08755e-93	GO_NUCLEAR_CHROMOSOME_SEGREGATION	cle.36
75	1.53173e-95	GO_ORGANELLE_FISSION	cle.36
76	3.02511e-53	GO_REGULATION_OF_MICROTUBULE_BASED_PROCESS	cle.36
77	6.14428e-50	GO_REGULATION_OF_MICROTUBULE_POLYMERIZATION_OR_DEPOLYMERIZATION	cle.36
78	1.42833e-38	GO_REGULATION_OF_ORGANELLE_ORGANIZATION	cle.36
79	1.33659e-78	GO_SISTER_CHROMATID_COHESION	cle.36
80	1.37946e-89	GO_SISTER_CHROMATID_SEGREGATION	cle.36
81	3.34933e-05	GO_CLEAVAGE_INVOLVED_IN_RRNA_PROCESSING	cle.37
82	3.02367e-06	GO_MACROMOLECULE_METHYLATION	cle.37
83	3.60646e-32	GO_MATURATION_OF_SSU_RRNA	cle.37
84	1.52363e-09	GO_METHYLATION	cle.37
85	6.67922e-55	GO_NCRNA_METABOLIC_PROCESS	cle.37
86	2.44244e-63	GO_NCRNA_PROCESSING	cle.37
87	2.36662e-49	GO_RIBONUCLEOPROTEIN_COMPLEX_BIOGENESIS	cle.37
88	3.77482e-06	GO_RIBOSOMAL_LARGE_SUBUNIT_BIOGENESIS	cle.37
89	2.29052e-29	GO_RIBOSOMAL_SMALL_SUBUNIT_BIOGENESIS	cle.37
90	1.0936e-59	GO_RIBOSOME_BIOGENESIS	cle.37
91	1.75631e-12	GO_RNA_METHYLATION	cle.37
92	7.89619e-13	GO_RNA_MODIFICATION	cle.37
93	1.59224e-45	GO_RNA_PROCESSING	cle.37
94	4.16132e-10	GO_RNA_SECONDARY_STRUCTURE_UNWINDING	cle.37
95	1.64761e-53	GO_RRNA_METABOLIC_PROCESS	cle.37
96	2.35668e-06	GO_RRNA_METHYLATION	cle.37
97	2.44619e-06	GO_RRNA_MODIFICATION	cle.37
98	4.07748e-07	GO_TRNA_METABOLIC_PROCESS	cle.37
99	2.37371e-05	GO_TRNA_METHYLATION	cle.37
100	2.96316e-10	GO_TRNA_PROCESSING	cle.37
101	2.36247e-106	GO_ACTIN_FILAMENT_BASED_PROCESS	cle.38
102	8.83577e-77	GO_BIOLOGICAL_ADHESION	cle.38
103	1.19032e-85	GO_CELL_MOTILITY	cle.38
104	7.67895e-78	GO_ENZYME_LINKED_RECEPTOR_PROTEIN_SIGNALING_PATHWAY	cle.38
105	3.0472e-136	GO_INTRACELLULAR_SIGNAL_TRANSDUCTION	cle.38
106	1.77968e-108	GO_LOCOMOTION	cle.38
107	2.65834e-121	GO_MOVEMENT_OF_CELL_OR_SUBCELLULAR_COMPONENT	cle.38
108	9.88845e-151	GO_POSITIVE_REGULATION_OF_CATALYTIC_ACTIVITY	cle.38
109	7.23601e-143	GO_POSITIVE_REGULATION_OF_HYDROLASE_ACTIVITY	cle.38
110	9.29919e-140	GO_POSITIVE_REGULATION_OF_MOLECULAR_FUNCTION	cle.38
111	1.63083e-76	GO_POSITIVE_REGULATION_OF_PHOSPHORUS_METABOLIC_PROCESS	cle.38
112	2.14309e-79	GO_POSITIVE_REGULATION_OF_RESPONSE_TO_STIMULUS	cle.38
113	2.94915e-92	GO_REGULATION_OF_CELLULAR_COMPONENT_MOVEMENT	cle.38
114	5.48538e-143	GO_REGULATION_OF_GTPASE_ACTIVITY	cle.38
115	1.19277e-136	GO_REGULATION_OF_HYDROLASE_ACTIVITY	cle.38
116	2.74587e-134	GO_REGULATION_OF_INTRACELLULAR_SIGNAL_TRANSDUCTION	cle.38
117	3.53703e-85	GO_REGULATION_OF_PHOSPHORUS_METABOLIC_PROCESS	cle.38
118	1.8032e-96	GO_REGULATION_OF_SMALL_GTPASE_MEDIATED_SIGNAL_TRANSDUCTION	cle.38
119	3.32873e-81	GO_TRANSMEMBRANE_RECEPTOR_PROTEIN_TYROSINE_KINASE_SIGNALING_PATHWAY	cle.38
120	1.60454e-100	GO_VESICLE_MEDIATED_TRANSPORT	cle.38
121	7.08063e-63	GO_CARBOHYDRATE_DERIVATIVE_METABOLIC_PROCESS	cle.39
122	3.17913e-79	GO_CELLULAR_RESPIRATION	cle.39
123	6.64391e-63	GO_ELECTRON_TRANSPORT_CHAIN	cle.39
124	1.52188e-58	GO_ENERGY_DERIVATION_BY_OXIDATION_OF_ORGANIC_COMPOUNDS	cle.39
125	1.77967e-54	GO_GENERATION_OF_PRECURSOR_METABOLITES_AND_ENERGY	cle.39
126	2.22846e-40	GO_GLYCOSYL_COMPOUND_METABOLIC_PROCESS	cle.39
127	6.70749e-37	GO_HYDROGEN_ION_TRANSMEMBRANE_TRANSPORT	cle.39
128	1.07087e-33	GO_HYDROGEN_TRANSPORT	cle.39
129	2.93689e-35	GO_MITOCHONDRIAL_RESPIRATORY_CHAIN_COMPLEX_ASSEMBLY	cle.39
130	2.54198e-34	GO_MITOCHONDRIAL_RESPIRATORY_CHAIN_COMPLEX_I_BIOGENESIS	cle.39
131	5.96041e-37	GO_NUCLEOBASE_CONTAINING_SMALL_MOLECULE_METABOLIC_PROCESS	cle.39
132	3.66121e-40	GO_NUCLEOSIDE_MONOPHOSPHATE_METABOLIC_PROCESS	cle.39
133	2.13297e-45	GO_NUCLEOSIDE_TRIPHOSPHATE_METABOLIC_PROCESS	cle.39
134	2.68102e-42	GO_ORGANIC_ACID_METABOLIC_PROCESS	cle.39
135	2.20905e-53	GO_ORGANONITROGEN_COMPOUND_METABOLIC_PROCESS	cle.39
136	3.39868e-33	GO_ORGANOPHOSPHATE_METABOLIC_PROCESS	cle.39
137	2.01443e-49	GO_OXIDATION_REDUCTION_PROCESS	cle.39
138	6.31624e-60	GO_OXIDATIVE_PHOSPHORYLATION	cle.39
139	6.34096e-37	GO_PURINE_CONTAINING_COMPOUND_METABOLIC_PROCESS	cle.39
140	1.30961e-70	GO_SMALL_MOLECULE_METABOLIC_PROCESS	cle.39
141	1.09121e-45	GO_CELLULAR_RESPONSE_TO_LIPID	cle.40
142	2.05722e-53	GO_CELLULAR_RESPONSE_TO_ORGANIC_SUBSTANCE	cle.40
143	7.72423e-40	GO_CELLULAR_RESPONSE_TO_STEROID_HORMONE_STIMULUS	cle.40
144	8.99567e-81	GO_CHROMATIN_ORGANIZATION	cle.40
145	8.75763e-43	GO_CHROMOSOME_ORGANIZATION	cle.40
146	4.22315e-50	GO_COVALENT_CHROMATIN_MODIFICATION	cle.40
147	7.72116e-114	GO_NEGATIVE_REGULATION_OF_GENE_EXPRESSION	cle.40
148	1.14257e-117	GO_NEGATIVE_REGULATION_OF_NITROGEN_COMPOUND_METABOLIC_PROCESS	cle.40
149	1.83691e-98	GO_NEGATIVE_REGULATION_OF_TRANSCRIPTION_FROM_RNA_POLYMERASE_II_PROMOTER	cle.40
150	2.28912e-117	GO_POSITIVE_REGULATION_OF_BIOSYNTHETIC_PROCESS	cle.40
151	2.26299e-130	GO_POSITIVE_REGULATION_OF_GENE_EXPRESSION	cle.40
152	5.92802e-112	GO_POSITIVE_REGULATION_OF_TRANSCRIPTION_FROM_RNA_POLYMERASE_II_PROMOTER	cle.40
153	1.10161e-48	GO_REGULATION_OF_CELL_PROLIFERATION	cle.40
154	2.94119e-187	GO_REGULATION_OF_TRANSCRIPTION_FROM_RNA_POLYMERASE_II_PROMOTER	cle.40
155	6.42074e-43	GO_RESPONSE_TO_ENDOGENOUS_STIMULUS	cle.40
156	7.35274e-40	GO_RESPONSE_TO_HORMONE	cle.40
157	8.8511e-54	GO_RESPONSE_TO_LIPID	cle.40
158	1.01856e-51	GO_RESPONSE_TO_ORGANIC_CYCLIC_COMPOUND	cle.40
159	2.75842e-42	GO_RESPONSE_TO_STEROID_HORMONE	cle.40
160	4.44381e-75	GO_TRANSCRIPTION_FROM_RNA_POLYMERASE_II_PROMOTER	cle.40
161	2.89081e-104	GO_CELLULAR_RESPONSE_TO_DNA_DAMAGE_STIMULUS	cle.41
162	7.68313e-71	GO_CELLULAR_RESPONSE_TO_STRESS	cle.41
163	3.48723e-34	GO_CHROMOSOME_ORGANIZATION	cle.41
164	1.35114e-38	GO_DNA_BIOSYNTHETIC_PROCESS	cle.41
165	4.96398e-35	GO_DNA_DEPENDENT_DNA_REPLICATION	cle.41
166	6.939e-123	GO_DNA_METABOLIC_PROCESS	cle.41
167	1.02784e-86	GO_DNA_RECOMBINATION	cle.41
168	8.52119e-122	GO_DNA_REPAIR	cle.41
169	1.02016e-48	GO_DNA_REPLICATION	cle.41
170	1.3108e-34	GO_DNA_SYNTHESIS_INVOLVED_IN_DNA_REPAIR	cle.41
171	2.85992e-62	GO_DOUBLE_STRAND_BREAK_REPAIR	cle.41
172	6.8333e-30	GO_MITOTIC_RECOMBINATION	cle.41
173	1.99786e-37	GO_NUCLEIC_ACID_PHOSPHODIESTER_BOND_HYDROLYSIS	cle.41
174	1.73246e-25	GO_NUCLEOTIDE_EXCISION_REPAIR	cle.41
175	4.01205e-26	GO_POSTREPLICATION_REPAIR	cle.41
176	2.09285e-47	GO_RECOMBINATIONAL_REPAIR	cle.41
177	8.32265e-24	GO_REGULATION_OF_DNA_METABOLIC_PROCESS	cle.41
178	4.23689e-24	GO_RESPONSE_TO_RADIATION	cle.41
179	2.09974e-23	GO_TELOMERE_MAINTENANCE_VIA_RECOMBINATION	cle.41
180	3.73137e-31	GO_TELOMERE_ORGANIZATION	cle.41
181	6.28384e-20	GO_AMINE_METABOLIC_PROCESS	cle.42
182	6.16901e-20	GO_AMMONIUM_ION_METABOLIC_PROCESS	cle.42
183	1.91951e-24	GO_CELLULAR_LIPID_METABOLIC_PROCESS	cle.42
184	1.21945e-32	GO_CELLULAR_MODIFIED_AMINO_ACID_METABOLIC_PROCESS	cle.42
185	3.17693e-20	GO_ETHANOLAMINE_CONTAINING_COMPOUND_METABOLIC_PROCESS	cle.42
186	4.24302e-21	GO_GLUTATHIONE_METABOLIC_PROCESS	cle.42
187	1.91951e-24	GO_LIPID_BIOSYNTHETIC_PROCESS	cle.42
188	1.86084e-24	GO_LIPID_METABOLIC_PROCESS	cle.42
189	9.71684e-23	GO_ORGANIC_ACID_BIOSYNTHETIC_PROCESS	cle.42
190	1.75491e-31	GO_ORGANIC_ACID_METABOLIC_PROCESS	cle.42
191	2.24808e-36	GO_ORGANONITROGEN_COMPOUND_BIOSYNTHETIC_PROCESS	cle.42
192	1.08979e-47	GO_ORGANONITROGEN_COMPOUND_METABOLIC_PROCESS	cle.42
193	1.0098e-21	GO_ORGANOPHOSPHATE_BIOSYNTHETIC_PROCESS	cle.42
194	2.32356e-23	GO_ORGANOPHOSPHATE_METABOLIC_PROCESS	cle.42
195	1.17826e-19	GO_OXIDATION_REDUCTION_PROCESS	cle.42
196	7.29847e-20	GO_PHOSPHATIDYLCHOLINE_METABOLIC_PROCESS	cle.42
197	8.783e-29	GO_SMALL_MOLECULE_BIOSYNTHETIC_PROCESS	cle.42
198	1.55255e-51	GO_SMALL_MOLECULE_METABOLIC_PROCESS	cle.42
199	3.9769e-21	GO_SULFUR_COMPOUND_BIOSYNTHETIC_PROCESS	cle.42
200	2.12554e-20	GO_SULFUR_COMPOUND_METABOLIC_PROCESS	cle.42
201	3.99956e-15	GO_CARBOHYDRATE_DERIVATIVE_METABOLIC_PROCESS	cle.49
202	1.15018e-15	GO_GLYCOSYL_COMPOUND_BIOSYNTHETIC_PROCESS	cle.49
203	1.83601e-15	GO_GLYCOSYL_COMPOUND_METABOLIC_PROCESS	cle.49
204	6.93751e-15	GO_IMP_METABOLIC_PROCESS	cle.49
205	8.34172e-16	GO_NUCLEOBASE_BIOSYNTHETIC_PROCESS	cle.49
206	1.33676e-29	GO_NUCLEOBASE_CONTAINING_SMALL_MOLECULE_METABOLIC_PROCESS	cle.49
207	1.27716e-19	GO_NUCLEOBASE_METABOLIC_PROCESS	cle.49
208	8.06304e-26	GO_NUCLEOSIDE_MONOPHOSPHATE_BIOSYNTHETIC_PROCESS	cle.49
209	4.03592e-21	GO_NUCLEOSIDE_MONOPHOSPHATE_METABOLIC_PROCESS	cle.49
210	4.58486e-27	GO_NUCLEOSIDE_PHOSPHATE_BIOSYNTHETIC_PROCESS	cle.49
211	3.4693e-16	GO_ORGANONITROGEN_COMPOUND_BIOSYNTHETIC_PROCESS	cle.49
212	7.56779e-20	GO_ORGANONITROGEN_COMPOUND_METABOLIC_PROCESS	cle.49
213	1.27716e-19	GO_ORGANOPHOSPHATE_BIOSYNTHETIC_PROCESS	cle.49
214	5.49513e-24	GO_ORGANOPHOSPHATE_METABOLIC_PROCESS	cle.49
215	2.66131e-15	GO_PHOSPHATE_CONTAINING_COMPOUND_METABOLIC_PROCESS	cle.49
216	2.98395e-19	GO_PURINE_CONTAINING_COMPOUND_BIOSYNTHETIC_PROCESS	cle.49
217	1.83601e-15	GO_PURINE_CONTAINING_COMPOUND_METABOLIC_PROCESS	cle.49
218	3.97281e-14	GO_PURINE_NUCLEOBASE_METABOLIC_PROCESS	cle.49
219	1.81804e-18	GO_PURINE_NUCLEOSIDE_MONOPHOSPHATE_BIOSYNTHETIC_PROCESS	cle.49
220	1.57793e-27	GO_SMALL_MOLECULE_METABOLIC_PROCESS	cle.49
221	4.01818e-67	GO_ANAPHASE_PROMOTING_COMPLEX_DEPENDENT_CATABOLIC_PROCESS	cle.50
222	2.98833e-78	GO_CELL_CYCLE	cle.50
223	1.1755e-72	GO_CELL_CYCLE_PROCESS	cle.50
224	7.24944e-82	GO_MACROMOLECULE_CATABOLIC_PROCESS	cle.50
225	2.72304e-78	GO_MITOTIC_CELL_CYCLE	cle.50
226	1.48844e-78	GO_POSITIVE_REGULATION_OF_LIGASE_ACTIVITY	cle.50
227	2.91721e-67	GO_POSITIVE_REGULATION_OF_PROTEIN_CATABOLIC_PROCESS	cle.50
228	4.47367e-73	GO_POSITIVE_REGULATION_OF_PROTEIN_MODIFICATION_BY_SMALL_PROTEIN_CONJUGATION_OR_REMOVAL	cle.50
229	7.79708e-97	GO_PROTEASOMAL_PROTEIN_CATABOLIC_PROCESS	cle.50
230	5.80535e-119	GO_PROTEIN_CATABOLIC_PROCESS	cle.50
231	2.06898e-134	GO_PROTEIN_MODIFICATION_BY_SMALL_PROTEIN_CONJUGATION_OR_REMOVAL	cle.50
232	2.45742e-101	GO_PROTEIN_POLYUBIQUITINATION	cle.50
233	8.1505e-122	GO_PROTEIN_UBIQUITINATION	cle.50
234	2.49743e-95	GO_PROTEOLYSIS	cle.50
235	5.27987e-80	GO_REGULATION_OF_CELL_CYCLE	cle.50
236	3.73114e-67	GO_REGULATION_OF_CELLULAR_PROTEIN_CATABOLIC_PROCESS	cle.50
237	3.74662e-73	GO_REGULATION_OF_LIGASE_ACTIVITY	cle.50
238	6.32438e-67	GO_REGULATION_OF_PROTEIN_CATABOLIC_PROCESS	cle.50
239	7.66708e-73	GO_REGULATION_OF_PROTEIN_MODIFICATION_BY_SMALL_PROTEIN_CONJUGATION_OR_REMOVAL	cle.50
240	8.5346e-69	GO_REGULATION_OF_PROTEIN_UBIQUITINATION_INVOLVED_IN_UBIQUITIN_DEPENDENT_PROTEIN_CATABOLIC_PROCESS	cle.50

## Sheet: CI
	Adjusted.p.value	BP_GO	Clusters
1	0.0055505	GO_ANION_TRANSMEMBRANE_TRANSPORT	ci.2
2	0.0055505	GO_ANION_TRANSPORT	ci.2
3	0.0055505	GO_CHLORIDE_TRANSPORT	ci.2
4	0.0055505	GO_INORGANIC_ANION_TRANSPORT	ci.2
5	0.0269917	GO_ION_TRANSPORT	ci.2
6	0.0222871	GO_NEUTRAL_AMINO_ACID_TRANSPORT	ci.2
7	0.0086529	GO_APOPTOTIC_SIGNALING_PATHWAY	ci.3
8	0.0200654	GO_CELL_CYCLE_CHECKPOINT	ci.3
9	0.0178046	GO_CELL_DEATH	ci.3
10	0.0086529	GO_DNA_INTEGRITY_CHECKPOINT	ci.3
11	0.0010161	GO_G1_DNA_DAMAGE_CHECKPOINT	ci.3
12	0.0086529	GO_MITOTIC_CELL_CYCLE_CHECKPOINT	ci.3
13	0.00230736	GO_MITOTIC_DNA_INTEGRITY_CHECKPOINT	ci.3
14	0.00226235	GO_NEGATIVE_REGULATION_OF_CELL_CYCLE	ci.3
15	0.00226235	GO_NEGATIVE_REGULATION_OF_CELL_CYCLE_G1_S_PHASE_TRANSITION	ci.3
16	0.0086529	GO_NEGATIVE_REGULATION_OF_CELL_CYCLE_PHASE_TRANSITION	ci.3
17	0.0200654	GO_NEGATIVE_REGULATION_OF_MITOTIC_CELL_CYCLE	ci.3
18	0.0150578	GO_POSITIVE_REGULATION_OF_CELL_CYCLE_ARREST	ci.3
19	0.0178046	GO_REGULATION_OF_APOPTOTIC_SIGNALING_PATHWAY	ci.3
20	0.0200654	GO_REGULATION_OF_CELL_CYCLE_ARREST	ci.3
21	0.0010161	GO_REGULATION_OF_CELL_CYCLE_G1_S_PHASE_TRANSITION	ci.3
22	0.0200654	GO_REGULATION_OF_CELL_CYCLE_PHASE_TRANSITION	ci.3
23	0.0010161	GO_REGULATION_OF_CELL_DEATH	ci.3
24	0.0200654	GO_REGULATION_OF_MITOTIC_CELL_CYCLE	ci.3
25	0.0010161	GO_SIGNAL_TRANSDUCTION_BY_P53_CLASS_MEDIATOR	ci.3
26	0.0200654	GO_SIGNAL_TRANSDUCTION_IN_RESPONSE_TO_DNA_DAMAGE	ci.3
27	0.0261119	GO_GOLGI_LOCALIZATION	ci.13
28	2.22324e-05	GO_POSITIVE_REGULATION_OF_CATALYTIC_ACTIVITY	ci.13
29	1.07325e-05	GO_POSITIVE_REGULATION_OF_HYDROLASE_ACTIVITY	ci.13
30	6.15121e-05	GO_POSITIVE_REGULATION_OF_MOLECULAR_FUNCTION	ci.13
31	0.0374089	GO_REGULATION_OF_CELL_SHAPE	ci.13
32	4.52209e-08	GO_REGULATION_OF_GTPASE_ACTIVITY	ci.13
33	6.93469e-06	GO_REGULATION_OF_HYDROLASE_ACTIVITY	ci.13
34	2.37998e-05	GO_REGULATION_OF_PSEUDOPODIUM_ASSEMBLY	ci.13
35	0.0396189	GO_SMALL_GTPASE_MEDIATED_SIGNAL_TRANSDUCTION	ci.13
36	0.0304639	GO_ALTERNATIVE_MRNA_SPLICING_VIA_SPLICEOSOME	ci.86
37	0.00461059	GO_MRNA_METABOLIC_PROCESS	ci.86
38	0.000914244	GO_MRNA_PROCESSING	ci.86
39	0.0328409	GO_REGULATION_OF_RNA_SPLICING	ci.86
40	0.000287549	GO_RNA_PROCESSING	ci.86
41	0.000621377	GO_RNA_SPLICING	ci.86
42	0.00274024	GO_RNA_SPLICING_VIA_TRANSESTERIFICATION_REACTIONS	ci.86
43	0.00259887	GO_PROTEIN_MODIFICATION_BY_SMALL_PROTEIN_CONJUGATION_OR_REMOVAL	ci.627
44	0.000540566	GO_PROTEIN_UBIQUITINATION	ci.627
